# Supplementary material for: Is the Qi experience related to the flow experience? Practicing qigong in urban green spaces
Source: PLoS One. 2021 Jan 4;16(1):e0240180. doi: 10.1371/journal.pone.0240180 (PMC7781670; doi:10.1371/journal.pone.0240180)
Supplement: S1 Appendix — (XLSX) [file pone.0240180.s001.xlsx]

## Sheet: S1 Appendix _Data
AE_avg	CG_avg	CSB_avg	CT_avg	PC_avg	UF_avg	AAM_avg	TT_avg	LSC_avg	Flow_avg	QEQ1	QEQ2	QEQ3	QEQ4	QEQ5	QEQ6	QEQ7	QEQ8	QEQ9	QEQ10	QEQ11	QEQ12	QEQ13	QEQ14	FQ_avg	M_avg	QC_avg	PMBS_avg	FT_avg	QEQ_avg	gender	Age	years of practicing Qigong_3 groups
3.25	3.25	3.25	3	3	3	3	2.5	2.75	2.99	3	3	3	3	3	3	3	3	3	3	3	3	3	3	3	3	3	3	3	3	1	56	3
3.25	3.5	3.25	3.5	3.5	3	3.25	3	3	3.24	3	3	4	3	3	3	3	3	3	3	4	4	3	3	3.33	3	3	3.67	3	3.21	1	23	1
1.5	2.75	1.5	2.5	2	2.5	2	1.5	2.25	2.06	2	2	1	2	2	1	1	1	1	1	1	1	1	1	1.67	1.5	1	1	1	1.29	2	29	2
2.5	3.5	3.25	2.5	2.75	2.75	3	2	2.75	2.78	2	3	2	3	3	2	2	3	3	2	3	3	3	3	2.33	2.5	3	2.67	3	2.64	2	23	2
5	4.75	4.5	3.75	4.75	4.75	5	3.25	4.75	4.51	5	5	4	5	5	5	5	5	5	5	5	5	4	5	4.67	5	5	5	4.5	4.86	1	21	1
3.5	3.25	3.25	3.5	3	3	3.25	3.75	4	3.41	4	3	4	3	3	3	3	4	3	3	3	3	3	3	3.67	3	3.5	3	3	3.21	2	22	1
3.25	3.25	3.5	3	4	3.25	3.25	3	3	3.27	3	3	4	4	3	3	3	3	3	3	3	3	3	3	3.33	3.25	3	3	3	3.14	1	25	1
4.5	4	3.75	3.5	4	4	4	4	4.25	4.01	4	4	4	4	5	4	5	4	5	5	4	4	5	5	4	4.5	4.5	4.33	5	4.43	1	23	2
4.75	4.25	4	4.75	4.25	4	4	4.5	4.25	4.3	4	4	5	5	5	5	5	4	5	5	4	4	5	4	4.33	5	4.5	4.33	4.5	4.57	2	23	1
4	3.75	3.75	4	3.75	4	3.75	4	3.75	3.86	4	4	4	4	4	4	4	4	4	4	3	4	4	3	4	4	4	3.67	3.5	3.86	1	23	1
3	3.25	3.25	3.5	3.25	3.5	3.25	3	3.5	3.28	3	3	3	3	3	3	3	3	3	3	3	3	3	3	3	3	3	3	3	3	1	22	2
3.5	3.75	4	4	4	4	4	3.75	3.75	3.86	5	5	5	5	5	4	5	5	5	4	5	5	5	5	5	4.75	5	4.67	5	4.86	2	54	2
3	3.25	3	3	3	3	3	3	3	3.03	3	3	3	3	3	3	3	3	3	3	3	3	4	4	3	3	3	3	4	3.14	2	58	3
5	5	4.75	4.5	4.75	4.75	4.5	5	5	4.81	5	5	5	5	5	5	5	5	5	5	5	5	5	5	5	5	5	5	5	5	2	55	2
3.25	3	3	3	3	3.25	3	3	3	3.05	3	3	3	3	3	3	3	3	3	3	3	3	3	3	3	3	3	3	3	3	1	58	2
3.25	3.75	3.25	3.75	4	3.75	3.5	3	3.5	3.53	4	4	4	4	4	4	4	3	4	4	4	3	3	3	4	4	3.5	3.67	3	3.71	1	21	1
2.75	2.25	2.25	2.25	3	2.5	2.5	2.5	2.75	2.53	3	3	3	3	3	3	3	3	3	3	3	3	3	3	3	3	3	3	3	3	2	21	2
3.5	3.25	3.25	3.5	3.25	3	3.5	3.25	3.25	3.3	4	4	4	4	4	4	4	4	4	4	4	3	3	3	4	4	4	3.67	3	3.79	1	22	1
4.5	3.25	4	4	4	3.5	4	1.25	3.75	3.59	4	4	4	4	4	3	3	4	3	3	4	4	5	5	4	3.5	3.5	3.67	5	3.86	1	23	1
4	4	4	4	4	4	4	4	4	4	4	4	4	4	4	4	4	4	4	4	4	4	4	3	4	4	4	4	3.5	3.93	2	51	3
3.25	3	3.5	4	3.25	2.75	3.5	2	3.5	3.2	4	3	4	3	4	4	4	3	3	4	3	3	3	3	3.67	3.75	3	3.33	3	3.43	1	21	2
1.75	1.5	2	1.5	2	2	1.75	2.25	2	1.86	2	2	2	3	3	3	3	3	3	3	2	3	3	3	2	3	3	2.67	3	2.71	1	54	2
4.5	4.5	4.25	4.75	5	4.5	4.5	4.5	4.25	4.52	4	4	4	5	5	5	5	5	5	5	4	5	4	5	4	5	5	4.67	4.5	4.64	1	57	2
3.5	3.75	3.5	3	3.5	3.5	3	3.25	3.5	3.39	4	4	3	4	4	4	3	3	3	3	3	3	3	3	3.67	3.75	3	3	3	3.36	2	23	2
4.5	4.5	2.75	2	4	3.5	4.25	4.75	3.5	3.74	5	5	3	5	5	5	5	5	5	5	4	5	5	5	4.33	5	5	4.67	5	4.79	1	23	3
4.75	3.75	4	4	4	4	4	4.5	4.25	4.14	4	4	4	4	4	4	5	4	5	4	4	5	5	5	4	4.25	4.5	4.33	5	4.36	1	26	1
3.5	4	3.25	3.75	3.5	3.5	3.75	3.25	3.5	3.55	3	3	4	3	3	3	4	4	3	4	3	3	4	3	3.33	3.25	3.5	3.33	3.5	3.36	1	21	1
3.5	3.75	4	4	3.75	3.75	3.5	3	3.5	3.64	4	3	3	3	3	4	3	4	3	3	4	3	3	3	3.33	3.25	3.5	3.33	3	3.29	2	23	2
4	3.75	3.75	3.25	3.75	3.75	3.25	3	3.5	3.55	3	4	3	4	4	4	3	3	3	4	3	3	4	4	3.33	3.75	3	3.33	4	3.5	1	23	2
2	3	2.75	2.5	2.75	2.5	2.25	2.25	2.5	2.5	2	2	2	3	3	2	2	2	2	2	3	3	2	3	2	2.5	2	2.67	2.5	2.36	1	23	2
4	4	4	3.25	4	4	4	4	3.75	3.89	4	4	4	4	4	4	4	4	4	4	4	4	3	3	4	4	4	4	3	3.86	1	23	2
4	3.25	3.25	3.5	3.75	3.5	3.5	3.5	4	3.59	4	4	4	4	4	4	4	4	4	4	4	4	4	4	4	4	4	4	4	4	2	22	1
3.75	4.25	3.25	2.25	3.5	3.75	4	3.5	2.75	3.43	3	4	2	2	2	4	4	4	3	4	4	3	2	2	3	3	3.5	3.67	2	3.07	1	22	2
3.5	3	3.25	3.25	3.25	3	3	3	3.25	3.17	3	3	3	4	4	4	4	4	3	3	3	4	4	4	3	4	3.5	3.33	4	3.57	1	57	3
4	4	4	4	4	4	4	3.75	4	3.97	4	4	4	4	4	4	4	4	4	4	4	4	4	4	4	4	4	4	4	4	1	52	3
3.75	4	3.75	3.25	4	3.75	4	4.25	4	3.86	4	4	2	4	4	3	4	4	4	3	4	4	4	4	3.33	3.75	4	3.67	4	3.71	1	21	2
3.5	3.75	4	4	4	4	3.75	4	3.25	3.79	4	4	4	4	4	4	4	4	4	4	4	4	4	4	4	4	4	4	4	4	2	54	2
3.25	3.5	3.5	3.25	3.25	3.25	3.25	2.75	3	3.22	3	3	3	3	3	3	3	3	3	3	3	3	3	3	3	3	3	3	3	3	2	58	3
3	3	2.75	3	3	2.75	3	3	3	2.95	3	3	3	3	3	3	3	3	3	3	2	3	3	3	3	3	3	2.67	3	2.93	2	21	2
3.25	3.25	3.25	3	3.25	3.5	3.5	3.5	3.25	3.3	3	3	3	4	4	3	3	3	3	3	3	4	4	3	3	3.5	3	3.33	3.5	3.29	1	22	1
4	3.75	3.75	3.25	4	3.5	4	3	3.75	3.67	4	4	4	4	4	4	4	4	4	4	4	4	3	3	4	4	4	4	3	3.86	2	51	3
3.25	3.25	3.25	3.5	3.25	3	3	3.75	3	3.24	3	3	4	4	3	3	3	3	3	3	3	3	3	3	3.33	3.25	3	3	3	3.14	2	37	1
3	3	3	3	3	3	3	3	3	3	3	3	3	3	3	3	3	3	3	3	3	3	3	3	3	3	3	3	3	3	1	54	2
3	3.25	3	3	3.25	3.5	3.25	3	3	3.14	3	3	4	3	3	3	3	3	3	3	3	3	3	3	3.33	3	3	3	3	3.07	1	52	2
4	4.75	4.25	4.25	4.5	4	4.25	4.25	4.25	4.28	5	5	5	4	4	5	5	4	4	5	5	4	4	5	5	4.5	4	4.67	4.5	4.57	1	57	2
3.25	5	5	5	5	5	4.75	3	3.5	4.36	3	3	3	3	3	5	5	5	5	5	5	5	5	5	3	4	5	5	5	4.29	1	60	3
3	3.5	3.25	2.75	3	3	2.5	3	2.75	2.97	3	2	3	2	3	3	3	3	2	3	3	2	3	3	2.67	2.75	2.5	2.67	3	2.71	2	29	2
4	4.25	3.75	4	5	4.25	4.75	4.5	4.5	4.34	4	4	4	4	5	4	4	4	4	4	5	5	5	5	4	4.25	4	4.67	5	4.36	1	21	1
4.25	4	4	3.75	4	4	4	4	4	4	4	5	4	5	4	4	5	4	5	4	5	5	5	5	4.33	4.5	4.5	4.67	5	4.57	1	26	1
2.75	3	2.75	2	3	3	3	3.25	2.75	2.83	3	3	2	2	3	3	3	3	3	3	4	3	3	3	2.67	2.75	3	3.33	3	2.93	2	23	2
2	2.75	2.75	2	2.25	2.25	2	3.5	3	2.51	2	2	2	3	3	3	3	2	3	3	2	3	2	2	2	3	2.5	2.67	2	2.5	1	22	1
4	4	4	4	4	4	4	3	3.5	3.82	4	4	4	4	4	4	4	4	4	3	4	4	3	3	4	4	4	3.67	3	3.79	2	22	1
4	3.25	3.5	3.75	3.75	3.25	3.25	3.5	3.75	3.56	4	4	4	4	4	4	4	4	4	4	4	4	3	3	4	4	4	4	3	3.86	2	22	1
4	4.5	3.75	3.75	4	3.75	4	2.75	3.75	3.8	4	4	4	4	4	4	3	4	3	4	4	4	2	2	4	3.75	3.5	4	2	3.57	1	22	2
4.25	3.75	3.75	4	4	4	4	3.5	3.5	3.85	4	4	4	4	4	4	4	4	4	4	4	4	5	5	4	4	4	4	5	4.14	1	57	3
4.5	4.5	4	4	4	3.75	3.75	3	3	3.81	4	4	4	4	4	4	4	4	4	4	3	4	4	3	4	4	4	3.67	3.5	3.86	1	23	1
3	3.75	3.75	3	4	3.75	4	3	3.5	3.53	4	4	3	3	3	3	4	4	4	3	4	3	3	3	3.67	3.25	4	3.33	3	3.43	1	25	2
4	3.5	4	3.75	4	4	4	3.75	4	3.89	4	4	4	4	4	4	4	4	4	4	4	4	4	4	4	4	4	4	4	4	2	54	2
2.25	2.75	2.25	3.25	2.75	1.25	3	2.5	3	2.57	2	1	3	3	2	2	3	1	3	2	2	3	3	4	2	2.5	2	2.33	3.5	2.43	2	55	2
3.75	4.25	3.25	3.75	4	4.25	4.25	3.5	4.75	3.99	3	3	3	5	4	3	4	5	4	5	4	4	3	4	3	4	4.5	4.33	3.5	3.86	1	22	2
2.75	3	3	3	3.25	3	2.75	3	2.75	2.94	3	3	3	3	4	4	4	3	3	3	3	3	3	3	3	3.75	3	3	3	3.21	1	22	1
4	3.5	3.5	3.75	4	3.75	3.25	3.75	3.75	3.7	4	3	4	4	4	4	4	3	4	4	3	4	3	3	3.67	4	3.5	3.67	3	3.64	2	37	1
5	4.25	4	4.5	4.5	4.5	4.5	4.5	4.25	4.44	5	5	5	5	5	4	5	4	5	4	4	5	5	5	5	4.75	4.5	4.33	5	4.71	2	37	2
3	3.25	3	3	3	3	3	3	3	3.03	4	4	3	3	3	3	3	3	3	3	3	3	3	3	3.67	3	3	3	3	3.14	1	52	2
4	3.75	4	4	4	4	4	4	4	3.97	4	4	4	4	4	3	4	4	4	4	4	4	4	4	4	3.75	4	4	4	3.93	2	45	3
3	4.75	5	3.75	4.75	4.75	4.75	3	4	4.19	3	4	5	3	4	5	5	5	5	5	5	5	5	5	4	4.25	5	5	5	4.57	1	60	3
3.75	3.75	3.5	3.75	3.5	3.25	3.5	3	3.5	3.5	4	4	4	3	3	3	4	4	3	4	3	4	4	4	4	3.25	3.5	3.67	4	3.64	1	23	1
3	3.25	3	2.25	2.75	3	2.75	2	2.75	2.75	2	3	3	4	3	3	3	2	3	2	2	3	3	3	2.67	3.25	2.5	2.33	3	2.79	2	24	2
3.5	3	3	3.75	3	3	3.25	3	3.75	3.26	3	4	3	4	4	3	3	4	4	3	3	3	3	3	3.33	3.5	4	3	3	3.36	2	22	1
3.5	4	3.25	3.25	3.5	3.75	3.5	3.25	4	3.57	4	3	4	4	4	4	3	4	4	3	3	3	4	3	3.67	3.75	4	3	3.5	3.57	1	21	1
4	3.75	3.75	4.25	4	3.25	3.75	4.25	4.25	3.93	4	4	4	5	5	4	4	3	4	4	3	4	3	3	4	4.5	3.5	3.67	3	3.86	1	22	1
3.5	3.5	3	3.5	3.75	3.75	3.5	4	3.5	3.55	4	3	4	4	4	4	4	4	3	3	4	4	4	3	3.67	4	3.5	3.67	3.5	3.71	2	23	2
3.75	3.25	3.25	3.5	3.25	3.5	3.25	3.25	3.5	3.39	4	3	4	4	4	4	4	3	3	3	4	3	3	3	3.67	4	3	3.33	3	3.5	1	25	1
3.25	2.75	3.5	3.75	4	3.25	3.75	3.5	3.25	3.44	2	2	2	2	2	2	2	3	3	3	2	2	2	2	2	2	3	2.33	2	2.21	1	22	2
4	3.75	4	4	4	3.75	3.25	3.25	4	3.78	4	4	4	4	4	4	4	3	3	4	3	4	4	4	4	4	3	3.67	4	3.79	1	23	2
4.25	3.5	3.5	3.25	3	3.75	3.5	3.25	3.25	3.47	4	4	3	4	4	4	4	3	4	4	4	4	3	3	3.67	4	3.5	4	3	3.71	1	23	2
4	3.75	3.5	3.75	4	4	4	4.25	4	3.92	4	4	4	4	4	4	4	4	4	4	4	5	5	4	4	4	4	4.33	4.5	4.14	2	23	1
4.25	4.5	4.5	4.25	4.25	4.5	4.25	3.75	4	4.24	5	5	5	5	5	5	5	5	5	5	5	5	5	5	5	5	5	5	5	5	2	22	1
4	3.5	3.5	3.5	4	3.5	3.5	3	3	3.49	4	4	3	4	4	3	3	3	4	3	4	3	3	3	3.67	3.5	3.5	3.33	3	3.43	2	22	1
4	3	3	4	3.5	3.5	3.5	3.5	3.75	3.53	4	4	4	4	4	4	4	4	3	4	4	4	3	3	4	4	3.5	4	3	3.79	1	31	1
3.5	4	3.75	4.5	3.75	4.5	3.5	4.25	4	3.97	4	3	3	3	4	4	3	3	5	3	3	4	4	5	3.33	3.5	4	3.33	4.5	3.64	1	22	2
4	3.25	3.25	3	3.25	3.75	3	2.75	3	3.24	3	4	3	3	4	4	4	3	4	4	4	4	3	3	3.33	3.75	3.5	4	3	3.57	1	21	1
3.25	3	2.5	2.75	3	2.5	2.25	2.25	3.25	2.76	2	3	3	4	3	3	3	2	3	3	2	2	3	2	2.67	3.25	2.5	2.33	2.5	2.71	2	21	2
3.25	4	3	2.5	3	3.75	3.5	2	2	2.97	3	3	2	2	3	2	2	3	3	3	4	3	2	2	2.67	2.25	3	3.33	2	2.64	1	22	1
4	4	4	4	4	4	4	3.25	4	3.92	4	4	4	4	4	4	4	4	4	4	4	4	4	4	4	4	4	4	4	4	1	52	2
4.5	4.5	3.75	3.5	4.75	4.25	5	4	4.75	4.34	4	4	4	5	5	4	4	5	4	4	5	5	5	5	4	4.5	4.5	4.67	5	4.5	1	21	1
2	2	2	1.75	2	2.25	1.5	2	2.75	2.05	2	2	2	2	2	2	2	2	2	2	1	2	2	2	2	2	2	1.67	2	1.93	2	37	2
3.5	3.5	3.75	3.5	3.5	3.25	3.5	3	3.25	3.41	4	4	3	4	3	3	4	4	3	3	4	4	4	4	3.67	3.5	3.5	3.67	4	3.64	1	52	2
4.5	4.75	3.5	2.5	3.25	4	3.75	2.25	1.75	3.32	4	4	4	4	4	4	4	4	4	4	4	4	4	4	4	4	4	4	4	4	1	25	1
5	5	5	5	5	5	4.5	3.75	4.75	4.78	5	5	5	5	5	5	5	5	5	5	5	5	5	5	5	5	5	5	5	5	1	60	3
4	3.75	3.25	4	3.25	3.25	3	4	4	3.62	5	5	5	5	5	5	5	5	5	5	3	4	4	4	5	5	5	4	4	4.64	2	22	1
3.5	3.5	3	4	3.25	3.5	3.25	3.25	3.25	3.39	3	4	4	4	4	3	3	4	3	3	4	3	4	3	3.67	3.5	3.5	3.33	3.5	3.5	2	22	1
5	4.5	4.5	4.5	4.75	4.75	4.25	4.25	4.75	4.59	5	5	5	5	5	5	5	5	5	5	5	5	5	5	5	5	5	5	5	5	1	26	1
3.75	4	3	3.75	3.75	3.5	3.75	4	4	3.73	3	3	4	3	3	4	4	4	4	4	3	4	3	3	3.33	3.5	4	3.67	3	3.5	2	23	2
4.75	3.75	3.25	4	3.75	3.5	4	3.75	4.5	3.93	4	4	4	4	5	4	4	4	4	4	4	4	4	3	4	4.25	4	4	3.5	4	2	23	1
4	3.75	3.5	3.25	4	3.5	3.5	3.25	3.75	3.61	4	4	4	4	4	4	3	3	4	3	4	3	3	3	4	3.75	3.5	3.33	3	3.57	2	22	1
4.25	4.25	4	4.25	4.25	4.25	4.25	4	4.25	4.2	4	4	4	4	4	4	4	4	4	4	4	4	4	4	4	4	4	4	4	4	1	52	3
1.5	3.25	2.75	2.75	2	3	3	2.5	3	2.65	2	2	2	2	2	2	2	2	2	2	2	2	2	4	2	2	2	2	3	2.14	1	22	2
4.25	4	4	3.75	4	4	4.75	4.25	4	4.11	4	5	3	4	4	4	4	5	4	4	5	4	4	5	4	4	4.5	4.33	4.5	4.21	1	21	2
4.75	5	5	5	4.75	5	5	5	4.75	4.91	5	5	5	5	5	5	5	5	5	5	5	5	5	5	5	5	5	5	5	5	2	58	3
4	4.25	3.75	4.5	4.75	4	4	3.5	4.25	4.11	3	4	4	4	4	4	4	4	4	4	5	4	4	4	3.67	4	4	4.33	4	4	2	55	2
5	4	4	4	4	4	4.25	4	4.25	4.17	4	4	4	5	5	4	4	4	4	4	4	4	5	5	4	4.5	4	4	5	4.29	1	52	3
4.25	3.5	3.75	4	4.25	4	3.75	4.25	4.25	4.01	5	4	4	4	4	5	3	4	5	5	5	5	4	3	4.33	4	4.5	5	3.5	4.29	1	21	1
3.75	3	3	3	3.25	3.5	3.5	3	2.75	3.18	3	3	3	4	3	4	4	3	3	3	3	4	3	4	3	3.75	3	3.33	3.5	3.36	1	22	1
4.25	3.75	3.75	4	4.25	4.25	4	2.75	3.5	3.82	4	4	5	4	4	3	3	4	4	4	5	3	4	2	4.33	3.5	4	4	3	3.79	1	22	1
4	4	4	4	4	4	4	3.75	4	3.97	4	4	4	4	4	4	4	4	4	4	4	4	4	3	4	4	4	4	3.5	3.93	2	51	3
4	4	4	4	4	4	4	3.25	4	3.92	4	4	4	4	4	4	4	4	4	4	4	4	4	4	4	4	4	4	4	4	1	52	2
4	3	3	4	3	2.75	3	2	3	3.08	3	3	4	4	4	4	4	3	4	4	3	3	3	3	3.33	4	3.5	3.33	3	3.5	1	21	2
3	3	3	3	3	3	3	3	3	3	3	3	3	3	3	3	3	3	3	3	3	3	3	3	3	3	3	3	3	3	1	54	2
3.25	3	3.25	3	3	3.25	3	3	3.5	3.15	3	3	3	4	3	3	4	4	3	3	3	3	3	3	3	3.5	3.5	3	3	3.21	1	52	2
2	2.5	2	1.75	2	2	2	2	2	2.03	2	2	2	2	2	2	2	2	2	2	2	2	2	2	2	2	2	2	2	2	1	56	3
2.25	3.25	2.75	2.75	3	2.75	2.25	2	2.5	2.61	2	1	2	3	3	2	2	3	3	2	3	2	2	3	1.67	2.5	3	2.33	2.5	2.36	2	29	2
4	3.25	3.5	3.5	3.75	3.25	3.75	4	3.75	3.64	3	4	4	4	4	4	4	3	4	4	3	3	3	3	3.67	4	3.5	3.33	3	3.57	1	22	1
4	3	3.25	3.5	3	2.5	2.5	3.25	4	3.24	4	3	4	4	4	4	4	3	4	4	3	4	3	3	3.67	4	3.5	3.67	3	3.64	1	22	1
3.25	3	3.5	3.5	4	3.5	3.25	3.25	3	3.35	4	4	4	4	4	4	4	4	4	4	4	4	3	3	4	4	4	4	3	3.86	1	22	2
4.5	4	3.75	3.75	3.75	3.75	3.75	4.75	4.5	4.07	4	4	4	4	4	4	4	4	4	4	4	4	4	3	4	4	4	4	3.5	3.93	1	23	2
3	3.5	3.25	3	3	3.25	3	3	3.25	3.14	3	3	3	3	3	3	3	3	3	3	3	3	3	3	3	3	3	3	3	3	1	63	2
3.75	3.5	4	3	3.25	3.25	3.5	3.25	3.75	3.48	4	4	3	3	4	3	4	4	3	3	3	3	3	3	3.67	3.5	3.5	3	3	3.36	1	23	1
3	3	3	3	3	3	3	3	3.25	3.03	3	3	3	3	3	3	3	3	3	3	3	3	3	3	3	3	3	3	3	3	1	22	2
4.75	4.75	4.5	4.25	4.25	4	4	3.25	3.5	4.12	4	4	4	4	4	4	4	5	5	5	4	5	5	5	4	4	5	4.67	5	4.43	1	23	1
4.75	4	4	4.25	4	4	4.25	3.75	4.75	4.21	4	4	4	5	5	5	5	4	5	5	4	5	4	4	4	5	4.5	4.67	4	4.5	1	25	2
3.75	4	4	3.5	3.5	3.75	3.5	3.5	4	3.73	4	4	4	4	4	4	4	4	4	4	4	4	4	4	4	4	4	4	4	4	2	54	2
3	2.75	2.5	3.75	2.75	2.75	3.25	2.25	4.25	3.06	3	3	3	3	3	2	3	3	3	3	2	3	3	4	3	2.75	3	2.67	3.5	2.93	2	55	2
4.75	4.25	4	4	4	4	4	4	4.25	4.14	4	5	4	5	5	4	4	4	5	4	4	5	5	5	4.33	4.5	4.5	4.33	5	4.5	1	58	2
3.25	3.25	3	2.75	3	3	2.5	3	3	2.97	3	3	3	3	3	3	3	3	3	4	3	3	3	3	3	3	3	3.33	3	3.07	2	21	2
4.25	4.25	4.25	4.5	4.75	4.5	4.25	4.5	4	4.35	5	5	4	5	5	4	4	4	5	4	5	5	5	5	4.67	4.5	4.5	4.67	5	4.64	1	22	1
4	4	4	4	4	4	3.75	3.5	4	3.92	4	4	4	4	4	4	4	4	4	4	4	4	4	3	4	4	4	4	3.5	3.93	2	51	3
4	4	3.75	3.5	4	4	4	3	3.5	3.74	4	4	4	4	4	4	4	4	3	4	4	4	3	3	4	4	3.5	4	3	3.79	2	37	2
3	3.25	3	2.5	3	3	2.75	2.5	3	2.89	3	4	3	2	3	2	3	3	3	3	3	3	2	3	3.33	2.5	3	3	2.5	2.86	2	45	3
4	3.25	2.75	4	4	2.5	3.5	4	4	3.57	3	2	4	4	4	4	4	3	4	4	2	3	3	3	3	4	3.5	3	3	3.36	2	37	1
2.25	4	2.5	1.25	2.5	2.25	3.25	1.75	1.75	2.37	4	3	2	5	5	3	4	2	4	4	3	4	5	4	3	4.25	3	3.67	4.5	3.71	1	25	1
3.5	3.25	2.75	3	3.25	3	2.75	3	2.75	3.02	4	4	3	4	4	4	4	4	3	3	3	3	3	3	3.67	4	3.5	3	3	3.5	1	23	1
4	3.75	3.75	3.5	3.25	3.5	3.25	3.75	3.5	3.58	4	4	4	4	4	4	4	3	4	4	3	4	4	3	4	4	3.5	3.67	3.5	3.79	2	22	1
3.75	3.5	3.75	3.75	3.75	3.25	3.25	4	3.75	3.64	3	3	5	5	4	4	4	4	4	4	3	4	4	3	3.67	4.25	4	3.67	3.5	3.86	1	22	1
3.75	3.25	3	3.75	3.25	3.25	3	3	3	3.24	3	3	4	4	4	3	3	3	4	3	3	4	3	3	3.33	3.5	3.5	3.33	3	3.36	1	25	1
3.5	3.75	4	4	4	3.5	3.75	3.25	3.25	3.66	3	4	4	4	3	4	3	3	4	4	4	4	3	3	3.67	3.5	3.5	4	3	3.57	1	23	1
3	2.75	3	3	3	3	3	2	2.75	2.83	3	2	3	3	3	3	3	2	3	3	3	3	3	3	2.67	3	2.5	3	3	2.86	1	23	2
4	4	4	3.75	4	3.75	4	4	3.75	3.91	4	4	4	4	4	4	4	4	4	4	4	4	4	4	4	4	4	4	4	4	1	23	2
3	3.75	3.25	3.25	3	3.25	3	3	3.5	3.23	3	3	3	3	3	3	3	3	3	3	3	3	3	3	3	3	3	3	3	3	1	63	2
4	3.75	3.75	2.5	3	3	3.5	3.5	3.5	3.39	4	3	2	4	4	4	4	3	3	4	3	3	4	4	3	4	3	3.33	4	3.5	2	23	1
4	3.75	3.5	3.75	4	3.5	3.25	3	3.75	3.61	4	4	4	4	4	4	3	4	3	3	4	4	3	3	4	3.75	3.5	3.67	3	3.64	2	22	1
4	4.5	3.5	3.75	4	4.25	4	4.25	4	4.03	5	4	4	4	4	4	3	4	4	4	4	4	3	4	4.33	3.75	4	4	3.5	3.93	1	22	2
4.25	4.25	3.5	2.25	3.5	3.75	3	3.25	2.75	3.37	4	4	3	3	4	5	5	5	4	4	2	4	4	4	3.67	4.25	4.5	3.33	4	3.93	1	31	1
4	4	4	4	4	4	4	4	4	4	3	3	3	3	3	3	3	3	3	3	3	3	3	3	3	3	3	3	3	3	1	58	2
4.25	3.75	3.75	4	4.25	4.25	4	4.25	4	4.05	3	3	3	4	4	4	5	4	3	4	4	3	4	5	3	4.25	3.5	3.67	4.5	3.79	1	22	2
3	3	3	3	3	3	3	3	3	3	3	3	3	3	3	3	3	3	3	3	3	3	3	3	3	3	3	3	3	3	2	21	2
5	4.25	4.75	5	5	4.75	4.75	4	4.5	4.66	5	5	5	4	5	4	4	5	5	5	5	5	5	4	5	4.25	5	5	4.5	4.71	1	22	1
3	3.75	3.25	2	3	2.5	3.25	2	2	2.73	2	3	2	2	1	2	1	3	2	2	1	2	2	1	2.33	1.5	2.5	1.67	1.5	1.86	1	22	1
4	3.5	3.5	3.5	4	3.25	4	3.25	3.75	3.64	4	4	4	4	4	4	4	4	4	4	4	4	4	3	4	4	4	4	3.5	3.93	2	51	3
4	4.75	3	3.75	4.25	4.25	4.75	4	4.5	4.15	4	4	4	5	5	4	4	5	4	4	4	4	5	5	4	4.5	4.5	4	5	4.36	1	21	1
4	3	3	4	3	2.75	3	2	3.25	3.11	3	3	4	4	4	4	4	3	4	4	3	3	3	3	3.33	4	3.5	3.33	3	3.5	1	21	2
5	3.75	4	4.75	4.5	4.5	4.5	4.25	4	4.35	5	5	5	5	5	4	5	4	4	4	4	4	3	3	5	4.75	4	4	3	4.29	2	37	1
4.25	5	5	4.5	5	5	5	3	3.5	4.45	4	4	5	5	5	5	5	5	5	5	5	5	5	5	4.33	5	5	5	5	4.86	1	60	3
3.5	3.25	3.25	3.75	3.25	3	3.25	3	3.5	3.31	4	4	3	3	3	4	4	3	3	3	3	3	3	3	3.67	3.5	3	3	3	3.29	2	29	2
3.25	3.75	3.25	4	3.25	3.25	3	3.5	3.75	3.45	3	4	4	4	4	3	4	3	3	3	3	4	3	3	3.67	3.75	3	3.33	3	3.43	2	23	2
4.75	4.75	3.5	4.25	4.5	4.5	5	3.75	5	4.46	4	4	4	4	4	4	4	5	5	4	5	5	5	5	4	4	5	4.67	5	4.43	1	21	1
3	3	3	3	3	3	3.5	3.25	3.75	3.18	3	3	3	4	3	3	3	4	4	3	3	3	3	3	3	3.25	4	3	3	3.21	2	22	1
3.75	4	3.25	3.5	3.75	3.5	3.75	3.5	3.5	3.61	3	4	4	3	4	4	4	3	4	4	4	3	4	4	3.67	3.75	3.5	3.67	4	3.71	1	21	1
4	3	3.25	3.5	3	2.5	2.5	3.25	4	3.24	4	3	4	4	4	4	4	3	4	4	3	4	3	3	3.67	4	3.5	3.67	3	3.64	1	22	1
4	4	4	4	3.75	3.75	3.5	3	3.5	3.72	4	4	4	5	4	4	4	4	4	4	4	4	3	3	4	4.25	4	4	3	3.93	1	23	1
2.25	3.5	3	3	3	2.75	3	2.75	2.5	2.85	2	3	4	3	3	4	2	3	3	4	3	3	4	4	3	3	3	3.33	4	3.21	1	23	2
3.75	4	4	3.5	4	4	4	4	4	3.92	4	4	4	4	4	4	4	4	4	4	4	4	4	4	4	4	4	4	4	4	1	23	2
3.25	3	3.25	3.5	3.5	3	3	3.25	3.5	3.26	4	4	3	4	4	3	3	3	3	3	3	3	3	3	3.67	3.5	3	3	3	3.29	2	23	1
2.75	4.5	3.75	3.5	4	4	4	1.5	3.25	3.47	4	4	2	2	3	4	3	4	3	3	4	4	4	3	3.33	3	3.5	3.67	3.5	3.36	1	22	2
3.5	4	4	4	4	4	4	3.75	3.75	3.89	3	4	4	4	3	3	4	4	4	4	4	4	3	4	3.67	3.5	4	4	3.5	3.71	1	52	3
4	4	4	4	4	4	3.75	4	4	3.97	4	4	4	4	4	4	4	4	5	5	5	5	5	5	4	4	4.5	5	5	4.43	1	22	2
4.75	4.25	4	4.75	4.25	4.25	4.5	5	5	4.54	4	5	5	5	5	5	5	5	5	5	5	5	4	4	4.67	5	5	5	4	4.79	1	25	2
3	3	3	3	3	3	3	3	3.25	3.03	3	3	3	3	3	3	3	3	3	3	3	3	3	3	3	3	3	3	3	3	2	58	3
4	3.75	3.5	3.5	3	3.75	4	3.25	3.5	3.58	4	3	4	4	4	4	4	4	4	4	4	4	4	4	3.67	4	4	4	4	3.93	1	21	1
3.5	3	3	3	3.5	3	3.25	3.25	3	3.16	3	3	3	3	3	4	3	3	4	4	3	3	3	4	3	3.25	3.5	3.33	3.5	3.29	1	22	1
4.25	4.25	4.25	4.25	4.5	4.25	4.25	3	3.75	4.07	5	5	4	4	4	5	3	4	4	4	4	4	5	4	4.67	4	4	4	4.5	4.21	1	22	1
5	5	4.5	4	4.5	4.75	4.75	3.25	5	4.54	5	5	5	5	5	5	5	5	5	5	5	5	5	5	5	5	5	5	5	5	1	21	1
4	4.25	4	3.75	4.5	4	4.25	4	4	4.08	5	4	4	4	4	4	4	4	4	4	5	4	4	4	4.33	4	4	4.33	4	4.14	2	37	2
3	3.25	3	3.25	3.25	3.25	3	3	3	3.11	3	3	3	3	3	3	3	3	3	3	3	3	3	3	3	3	3	3	3	3	1	52	2
3.5	3.75	3.25	2.75	3.5	3.25	3.5	2.75	3.25	3.28	3	4	3	3	3	3	3	3	3	3	3	3	3	3	3.33	3	3	3	3	3.07	1	56	3
4.25	3.5	3.75	4	4	4	3.75	3.5	3.75	3.83	4	4	4	4	5	4	5	4	4	4	4	4	4	4	4	4.5	4	4	4	4.14	1	23	1
2	3.25	2.25	2.25	3	2.75	2.75	2	2.5	2.53	3	3	2	2	3	2	2	2	2	2	2	2	3	3	2.67	2.25	2	2	3	2.36	2	23	2
3.25	3.25	3.25	3.5	4	3.25	3.5	3.75	3.75	3.51	3	3	4	4	4	4	4	3	4	5	3	4	3	3	3.33	4	3.5	4	3	3.64	1	22	1
3.25	3.25	3.75	3.75	4	3.25	3.5	3.5	3.25	3.49	4	4	4	4	3	3	3	4	4	4	3	3	3	3	4	3.25	4	3.33	3	3.5	1	22	2
3.75	3.75	4	4	4	3.75	3.75	3	3.25	3.68	4	4	4	4	4	4	3	4	4	4	3	4	3	3	4	3.75	4	3.67	3	3.71	1	23	1
3.75	3.25	3.25	3	3	3	3	2.25	3.25	3.09	3	3	3	3	3	4	3	3	3	4	3	3	3	3	3	3.25	3	3.33	3	3.14	1	23	2
3.75	3.75	3.75	3.5	4	3.25	4	3.25	3.5	3.64	3	4	4	4	4	4	4	3	3	4	3	3	4	4	3.67	4	3	3.33	4	3.64	1	23	2
3	3.5	3.25	3.5	3	3.25	3	3	3.25	3.2	3	3	3	3	3	3	3	3	3	3	3	3	3	3	3	3	3	3	3	3	1	63	2
3	3.25	3.25	2.5	3	3	3	3.25	2.5	2.96	3	3	3	4	4	3	3	3	3	3	2	3	3	3	3	3.5	3	2.67	3	3.07	2	23	1
3.5	3.25	3.25	3	3.25	3.25	3	3	3	3.16	4	4	3	4	4	4	3	3	3	3	3	4	4	3	3.67	3.75	3	3.33	3.5	3.5	2	23	1
3	3	3	3	3	3	3	3	3	3	3	3	3	3	3	3	3	3	3	3	3	3	3	3	3	3	3	3	3	3	2	22	1
3.5	3	3	3.25	3.25	3	3	3	3	3.11	3	3	3	3	4	3	3	3	3	3	3	3	4	4	3	3.25	3	3	4	3.21	1	57	3
3.75	4	4	4	4	4	4	4	3.5	3.91	4	4	4	4	4	4	4	4	4	4	4	4	4	4	4	4	4	4	4	4	1	52	3
4.75	4.25	4.25	4.25	4	3.75	4.25	4.5	4.5	4.28	5	5	4	4	4	5	4	5	5	4	5	4	4	5	4.67	4.25	5	4.33	4.5	4.5	1	21	2
2.75	3	3	3.25	3	2.75	3	3	3	2.97	3	3	3	3	3	3	3	3	3	3	3	3	3	3	3	3	3	3	3	3	1	31	1
3.5	4.25	4.5	4	3.25	4	3.5	4.5	4	3.95	3	4	5	3	4	5	4	4	3	4	5	4	4	3	4	4	3.5	4.33	3.5	3.93	1	22	2
3	3	3	3	3	3	3	3	3	3	3	3	3	3	3	3	3	3	3	3	3	3	3	3	3	3	3	3	3	3	2	21	2
2.75	3.5	3	2.25	2.75	3	3.25	1.5	1.75	2.61	3	2	2	3	2	3	3	3	2	2	3	3	2	1	2.33	2.75	2.5	2.67	1.5	2.43	1	22	1
3.5	3.5	3.75	3.75	3.75	3.5	3.75	3	3.75	3.59	4	4	4	4	4	4	4	4	4	4	3	4	4	4	4	4	4	3.67	4	3.93	1	52	2
3	3	3	3	3	3	3	3	3	3	3	3	3	3	3	3	3	3	3	3	3	3	3	3	3	3	3	3	3	3	1	57	2
2.75	3	3	3	3	3	3.25	3	2.5	2.93	2	3	3	3	3	3	3	3	3	2	3	3	3	3	2.67	3	3	2.67	3	2.86	1	23	1
4.25	3.5	3.75	3.5	4	3.25	4	3.5	4	3.76	4	4	4	4	4	3	4	3	3	4	4	3	3	3	4	3.75	3	3.67	3	3.57	2	23	2
2.5	2.75	2.5	2	2.25	2.25	2	3.5	3	2.54	2	2	2	3	3	3	3	2	3	3	2	3	2	2	2	3	2.5	2.67	2	2.5	1	22	1
2.75	3.25	3.25	3.5	3.25	3	3	2.5	2.75	3.02	3	3	3	3	3	2	3	3	3	2	3	3	3	3	3	2.75	3	2.67	3	2.86	1	23	1
3	3.75	3.25	3	3.25	3.5	3.25	3.25	3.25	3.28	4	3	4	4	3	4	3	3	3	4	3	3	3	3	3.67	3.5	3	3.33	3	3.36	1	23	2
3	3.5	3.75	3	3.25	3.25	4	3	3.25	3.33	3	3	3	4	3	3	3	3	3	3	3	4	3	3	3	3.25	3	3.33	3	3.14	1	23	1
4	4	4	4	4	4	4	3	3.75	3.86	4	4	4	4	4	4	4	4	4	4	4	4	3	3	4	4	4	4	3	3.86	2	22	1
3.5	4	3.5	2.75	3.75	3.75	4	1	3	3.24	4	4	4	3	3	4	3	3	3	3	4	3	2	2	4	3.25	3	3.33	2	3.21	1	22	2
3.75	4	4	3.5	3.75	4	4	3.75	3	3.73	3	4	4	4	4	4	3	4	4	4	4	4	3	4	3.67	3.75	4	4	3.5	3.79	1	52	3
3	3.25	3.25	3.25	3.25	3.75	3.75	3	3.5	3.34	4	3	3	3	3	3	3	3	3	3	3	3	3	4	3.33	3	3	3	3.5	3.14	1	22	2
3.25	4	4	3.25	4	3.75	4	4.25	3.75	3.8	4	4	3	3	3	3	3	4	3	3	4	3	3	3	3.67	3	3.5	3.33	3	3.29	1	21	2
2.25	3	3	3	3	2.75	3.25	3	3	2.92	2	3	3	3	3	3	3	3	3	3	3	3	3	3	2.67	3	3	3	3	2.93	1	31	1
1.5	3.5	2.25	1.75	2	2	2.25	1.5	1	1.95	2	2	2	2	3	2	2	2	2	2	2	2	2	2	2	2.25	2	2	2	2.07	1	23	1
4	4	4	4	4	3.75	3.75	3.75	3.75	3.89	4	4	4	4	4	4	4	4	4	4	4	4	4	4	4	4	4	4	4	4	1	25	2
3	3	3	3	3	3	3	3	3	3	2	2	2	2	2	2	2	2	2	2	2	3	3	3	2	2	2	2.33	3	2.21	2	58	3
3.5	4	3.75	4.25	4.25	3.75	3.5	3.75	4.5	3.93	3	4	4	5	4	4	3	4	4	4	5	4	3	4	3.67	4	4	4.33	3.5	3.93	1	22	2
4	3.25	3.5	4	3.5	3.25	3.5	3.5	3.25	3.52	3	3	4	4	4	4	4	4	4	3	4	4	4	3	3.33	4	4	3.67	3.5	3.71	1	21	1
4.25	3.75	4	4	4.25	4.25	3.25	1.75	3.5	3.66	4	4	4	3	4	4	4	4	4	3	4	4	4	4	4	3.75	4	3.67	4	3.86	1	23	1
3.5	3.5	3.75	3.5	4	3.5	3.75	3	3.5	3.55	3	3	4	4	3	4	4	4	4	4	4	4	4	3	3.33	3.75	4	4	3.5	3.71	2	51	3
2.25	3.75	3.5	4	4	3.25	4	3.25	3.75	3.53	2	4	4	4	3	3	3	3	3	3	4	3	3	3	3.33	3.25	3	3.33	3	3.21	1	21	1
3	2.25	3	2.75	2.5	2.5	3	3	2.5	2.72	3	2	3	3	2	3	3	3	2	2	3	2	2	2	2.67	2.75	2.5	2.33	2	2.5	2	37	2
3	2.5	3	3	3	3	3	3	3	2.95	3	3	3	3	3	3	3	3	3	3	3	3	3	3	3	3	3	3	3	3	1	54	2
3.75	3.5	3.25	3.25	3.5	3.25	3	3	3	3.27	4	3	3	3	3	3	3	3	3	3	3	3	4	3	3.33	3	3	3	3.5	3.14	2	29	2
4	3.75	3.5	3.5	3.5	3.75	4	3.5	3.5	3.66	4	4	3	4	4	3	4	4	4	3	4	3	3	3	3.67	3.75	4	3.33	3	3.57	2	23	2
3.5	3.5	3.5	3.75	3.25	3.5	3	3.5	3.25	3.41	4	3	4	4	4	4	4	4	4	4	3	4	4	3	3.67	4	4	3.67	3.5	3.79	2	22	1
4.75	5	3.75	3.5	4.5	4.5	5	4.5	4.5	4.45	5	5	4	5	5	5	5	5	5	5	5	5	5	5	4.67	5	5	5	5	4.93	1	21	1
3.25	3.5	3.5	4	3.5	3.25	3.25	4	3.5	3.53	4	4	4	4	4	4	4	4	4	4	4	4	3	3	4	4	4	4	3	3.86	1	22	1
4	3.75	3.5	3.75	4	3.75	4	3.25	3.75	3.75	4	4	3	4	4	4	4	4	3	3	4	4	3	3	3.67	4	3.5	3.67	3	3.64	1	23	1
4	4.25	3.75	3.75	4	4	3.75	3	3.5	3.77	4	4	4	4	3	3	3	4	4	4	4	3	3	4	4	3.25	4	3.67	3.5	3.64	1	22	2
3.75	4	4	4	4.25	4	4.25	3.25	3.75	3.91	4	4	4	4	4	4	4	4	4	4	4	4	4	4	4	4	4	4	4	4	1	52	3
3.75	4	4	3.5	4	4	4	4.75	3	3.86	4	4	2	3	3	4	4	4	3	3	4	4	3	3	3.33	3.5	3.5	3.67	3	3.43	1	21	2
4.25	4.25	3.75	3.75	4	3.75	3	3.25	2.75	3.61	4	4	4	4	4	4	4	4	4	4	4	4	4	4	4	4	4	4	4	4	1	23	1
3.75	3.75	3.5	3.25	4	3.75	4	3	3.5	3.61	4	4	4	4	4	3	3	4	4	3	4	4	3	3	4	3.5	4	3.67	3	3.64	1	25	2
4	4	4	4.25	4.5	4.5	4	3.75	4	4.11	5	5	5	4	4	5	5	4	4	4	4	4	4	4	5	4.5	4	4	4	4.36	2	54	2
4	4	3.5	4	4.25	4.25	4	4	3.75	3.97	3	4	4	5	3	4	5	4	3	4	4	5	4	4	3.67	4.25	3.5	4.33	4	4	1	22	2
3.25	3.25	3	3.25	3	3.25	3	3	3.75	3.21	4	4	3	5	4	4	4	3	4	2	3	3	3	3	3.67	4.25	3.5	2.67	3	3.5	2	21	2
2.25	3	3	2.25	2.75	3	3	3	2.25	2.71	2	2	2	2	2	3	3	2	3	3	3	3	3	2	2	2.5	2.5	3	2.5	2.5	1	23	1
3.75	4	4	3.75	4	4	4	3	4	3.84	4	4	4	4	4	4	4	4	4	4	4	4	4	3	4	4	4	4	3.5	3.93	2	51	3
5	5	4.5	4.25	4.25	4	4.5	3.25	5	4.43	5	5	5	5	5	4	5	5	5	5	5	5	5	5	5	4.75	5	5	5	4.93	1	21	1
3.75	3.5	3.5	4	4	3.75	3.5	4	3.75	3.75	3	3	4	4	4	4	4	3	3	3	3	3	3	3	3.33	4	3	3	3	3.36	2	37	1
4	4.25	4	4	4	4	4	4	4	4.03	4	5	4	4	4	3	4	4	4	4	4	4	3	3	4.33	3.75	4	4	3	3.86	2	37	2
3	3	3	3	3	3	3	3	3	3	3	3	3	3	3	3	3	3	3	3	3	3	3	3	3	3	3	3	3	3	1	54	2
4.5	4.75	5	5	5	5	5	3	3	2.89	4	4	5	5	5	5	5	5	5	5	5	5	5	5	4.33	5	5	5	5	4.86	1	60	3
3.5	3.5	3.5	3.25	3.5	3.75	4	3.25	3.5	4.5	4	4	3	4	3	3	3	4	3	3	4	3	3	3	3.67	3.25	3.5	3.33	3	3.36	2	23	2
4	3.5	3.5	4	3.25	3.5	3.25	3.25	3	3.46	3	3	3	4	4	4	4	4	4	4	3	4	4	4	3	4	4	3.67	4	3.71	2	22	1
3.5	3	3	3	3.25	3	3.25	3.75	3.5	3.53	3	4	3	4	3	3	3	4	4	3	3	3	3	3	3.33	3.25	4	3	3	3.29	2	22	1
3	2.75	2.75	3	3	3	3	2.5	3.75	3.29	3	3	3	3	3	3	3	3	3	3	3	3	3	3	3	3	3	3	3	3	1	56	3
3.25	3.25	3.25	3.5	3.5	3.5	3.5	3.5	3	3.35	4	3	4	4	3	4	3	3	3	4	3	4	4	3	3.67	3.5	3	3.67	3.5	3.5	1	21	1
3.25	3.5	3	3.25	3	3.5	3.25	4	4	3.43	3	4	4	3	3	3	4	3	4	3	3	3	4	3	3.67	3.25	3.5	3	3.5	3.36	2	23	2
4	3.25	3.25	3.25	3.75	3.5	3	3	3.25	3.36	4	3	4	4	3	4	3	4	4	3	3	3	3	4	3.67	3.5	4	3	3.5	3.5	1	25	1
4.25	4	4	4.25	4	4	4	3	3.75	3.91	4	4	4	4	4	4	4	4	4	4	4	4	4	4	4	4	4	4	4	4	1	23	1
4	3.75	4	3	4	4	3.5	3	3.5	3.64	4	3	3	4	3	4	4	3	3	4	3	3	4	4	3.33	3.75	3	3.33	4	3.5	1	23	2
4.75	4.5	4.25	4	4.5	4.75	4.75	3.5	4	4.32	5	5	5	5	5	5	5	5	5	5	5	5	4	4	5	5	5	5	4	4.86	2	22	1
4	3.75	4	4	4	4	4	3.75	3.5	3.88	5	5	5	5	5	4	4	5	5	4	5	5	5	5	5	4.5	5	4.67	5	4.79	1	57	3
4	4	4	4	4	4	4.25	3.5	3.75	3.94	4	4	4	4	4	4	4	4	4	4	4	4	5	4	4	4	4	4	4.5	4.07	1	52	3
4.25	4.5	4.5	4.75	4.75	4.5	4.75	4.75	4.5	4.58	5	5	5	5	5	5	5	5	5	5	5	5	5	5	5	5	5	5	5	5	2	58	2
3.25	4	4	4	4	4	3.75	3.75	3.25	3.76	4	4	3	4	3	4	4	3	4	4	4	4	3	3	3.67	3.75	3.5	4	3	3.64	1	21	1
3	3.25	3.25	3.75	3.5	3.75	3.5	3.5	3.5	3.45	3	3	3	4	4	4	4	4	4	4	3	4	3	3	3	4	4	3.67	3	3.57	1	22	1
1.25	2.75	3	2.75	2.75	3	2.5	1	1.5	2.26	3	3	2	3	1	3	2	2	2	1	2	2	2	2	2.67	2.25	2	1.67	2	2.14	1	23	1
4	4	4	4	4	4	4	3	4	3.89	4	4	4	4	4	4	4	4	4	4	4	4	4	4	4	4	4	4	4	4	1	52	2
4	3	3	4	3.25	2.75	3	2	3.25	3.14	3	3	4	4	4	4	4	3	3	4	3	3	3	3	3.33	4	3	3.33	3	3.43	1	21	2
4	4	4	4	4.25	4	4	4	4.25	4.06	4	4	4	4	4	4	4	4	4	4	4	4	4	4	4	4	4	4	4	4	2	37	2
3	3	3	3	3	3	3	3	3	3	3	3	3	3	3	3	3	3	3	3	3	3	3	3	3	3	3	3	3	3	1	54	2
3.75	3.75	3.25	3.75	3.75	3.75	3.75	3.25	3.75	3.64	4	4	4	4	4	4	4	4	4	4	4	4	4	4	4	4	4	4	4	4	2	45	3
3.5	4.75	5	5	5	5	5	4	4	4.57	4	4	5	4	4	5	5	5	5	5	5	5	5	5	4.33	4.5	5	5	5	4.71	1	60	3
3.75	3.75	3.5	3.75	3.75	3.75	3.75	3.75	3.75	3.72	4	4	4	4	4	4	3	4	4	4	3	3	3	4	4	3.75	4	3.33	3.5	3.71	2	23	2
3.75	3	3	3	3.25	3.25	3.75	3.25	3.5	3.31	3	4	3	4	4	3	3	3	4	3	4	3	3	3	3.33	3.5	3.5	3.33	3	3.36	2	22	1
2	2.5	2.75	1.75	2.25	2	2	2	2	2.14	3	3	1	2	3	2	2	2	3	2	2	3	2	2	2.33	2.25	2.5	2.33	2	2.29	1	23	2
5	4.75	5	5	4.5	4.75	4.5	4.5	5	4.78	5	5	5	5	5	5	5	5	5	5	5	5	5	5	5	5	5	5	5	5	1	63	2
3	3.5	4	3.25	3.75	3.75	3.75	3.25	3.5	3.53	3	4	4	4	3	3	3	4	3	3	3	3	3	3	3.67	3.25	3.5	3	3	3.29	1	23	1
4	4.25	4.25	3.75	4	4.5	4.25	3.5	4	4.05	5	4	4	4	4	3	3	4	3	3	4	4	3	3	4.33	3.5	3.5	3.67	3	3.64	2	22	1
3.25	3.75	3	2.75	4	3.75	3.5	3	3.25	3.36	4	4	4	4	4	3	3	3	3	3	4	3	4	3	4	3.5	3	3.33	3.5	3.5	2	22	1
4	4.5	4	3.5	3.75	3.75	4	3	3.75	3.8	4	4	4	4	4	4	4	4	3	4	4	4	4	2	4	4	3.5	4	3	3.79	1	22	2
5	4.75	4.75	5	4.75	4.75	4.75	5	4.75	4.83	5	5	5	5	5	5	5	5	5	5	5	5	5	5	5	5	5	5	5	5	1	22	2
3.5	4	4	4.25	4	3.5	4	4.5	3.75	3.94	3	3	4	4	4	5	4	3	4	4	3	3	4	4	3.33	4.25	3.5	3.33	4	3.71	1	21	2
3.5	3	3	3.5	3	3	3	3.25	3.25	3.17	3	3	4	4	3	3	3	3	3	3	3	3	3	3	3.33	3.25	3	3	3	3.14	1	31	1
2	3	2.75	2.5	2.5	3	3	2.5	2.5	2.64	3	3	2	2	3	3	3	2	3	3	3	3	3	3	2.67	2.75	2.5	3	3	2.79	1	21	1
3	3	3	3	3	3.25	3.75	3.5	2.75	3.13	3	3	3	3	4	3	3	3	3	3	4	4	3	3	3	3.25	3	3.67	3	3.21	1	21	1
3.25	4	3	3.25	3	3	3.25	2	2.75	3.05	3	3	2	2	3	2	2	3	3	2	2	3	2	3	2.67	2.25	3	2.33	2.5	2.5	1	22	1
4	4	4	4	4	4	4	3.5	3.75	3.91	4	4	4	4	5	4	4	4	4	4	4	4	4	3	4	4.25	4	4	3.5	4	2	51	3
4	4	4	4	4	4	4	3.25	4	3.92	4	4	4	4	4	4	4	4	4	4	4	4	4	4	4	4	4	4	4	4	1	52	2
4	4.25	4.25	4.25	4.75	4.5	5	4	4.5	4.39	3	4	4	5	5	4	4	4	4	4	5	5	4	4	3.67	4.5	4	4.67	4	4.21	1	21	1
3	3	3	3	3	3	3	2.25	2.5	2.85	3	3	2	3	3	3	3	3	3	3	2	3	3	3	2.67	3	3	2.67	3	2.86	1	21	2
3	3	3	3	3	3	3	3	3	3	3	3	3	3	3	3	3	3	3	3	3	3	3	3	3	3	3	3	3	3	1	54	2
3	3.25	3	3.25	3	3	3	3	3	3.05	3	3	3	3	3	3	3	3	3	3	3	3	3	3	3	3	3	3	3	3	1	52	2
4	4.5	3.25	3	3.5	3.5	3	3	3	3.41	3	3	4	4	4	4	4	4	4	4	4	4	4	4	3.33	4	4	4	4	3.86	1	25	1
3.5	3.25	3	3	3.25	3	3.25	3	3.25	3.17	4	4	4	4	4	3	3	4	4	4	3	3	3	3	4	3.5	4	3.33	3	3.57	1	56	3
4	3.75	3.25	4	3.25	3.25	3	4	4	3.62	4	4	4	4	4	4	4	4	4	4	3	4	4	4	4	4	4	3.67	4	3.93	2	22	1
5	4.75	4.75	4.75	5	5	4.75	4.5	4.75	4.8	5	5	5	5	5	5	5	5	5	5	5	5	5	5	5	5	5	5	5	5	1	26	1
3.75	3.75	3.75	3.25	3.5	3.75	3.5	4	3.5	3.64	3	4	4	4	4	4	3	3	4	4	4	4	3	3	3.67	3.75	3.5	4	3	3.64	1	21	1
3	3.25	3.25	3	3	3.25	3	3	3.25	3.11	2	2	3	2	3	2	3	3	3	3	3	3	2	3	2.33	2.5	3	3	2.5	2.64	1	21	1
4	4	4	4	4	3.75	3.75	4	4.25	3.98	4	4	4	5	5	4	5	4	4	4	4	4	3	3	4	4.75	4	4	3	4.07	1	22	1
3	3.75	3	3.25	3.25	3	3.25	3.75	3.75	3.34	3	2	3	4	3	4	3	4	3	3	4	2	3	3	2.67	3.5	3.5	3	3	3.14	2	23	2
3.75	3.25	3.5	4	3.25	3.25	3	3.75	3.25	3.44	3	3	4	4	4	4	4	3	4	3	3	3	3	3	3.33	4	3.5	3	3	3.43	1	25	1
3.25	3.25	4	4.25	4	3.5	3.75	3.75	3.25	3.66	4	4	4	4	4	4	4	4	4	4	4	4	3	3	4	4	4	4	3	3.86	1	22	2
2.75	3.5	3.5	3.5	4	3.25	4	2	2.75	3.24	3	3	3	4	3	4	3	4	3	3	3	4	3	3	3	3.5	3.5	3.33	3	3.29	1	23	1
4	4	4	3.75	4	4	3.75	4	3.75	3.91	4	4	4	4	4	4	4	4	4	4	4	4	4	4	4	4	4	4	4	4	1	23	2
3	3	3	3	3	3	3	3	3	3	3	3	3	3	3	3	3	3	3	3	3	3	3	3	3	3	3	3	3	3	2	22	1
3	3	3	3.5	3	2.75	3	2.25	2.75	2.91	3	3	3	3	3	3	3	3	3	3	3	3	3	3	3	3	3	3	3	3	1	31	1
5	5	4.75	4.5	4.75	4.75	4.25	4	4	4.54	5	5	5	5	5	5	5	5	5	5	4	5	5	5	5	5	5	4.67	5	4.93	1	23	1
4	3.75	3.25	3.5	3.25	3.25	3.75	3	4	3.54	4	3	3	3	4	4	4	4	4	4	3	4	4	4	3.33	3.75	4	3.67	4	3.71	2	55	2
4	4	4	4	4.25	3.75	3.75	4.5	4.25	4.06	4	4	4	4	3	5	4	4	4	4	5	4	3	3	4	4	4	4.33	3	3.93	1	21	1
2.5	2.75	2.75	3	3	2.75	2.75	2.5	2.75	2.75	2	3	3	3	3	3	3	3	3	3	3	2	2	2	2.67	3	3	2.67	2	2.71	1	22	1
2.75	3.75	3	3.75	2.75	3.5	3	1.25	2.25	2.87	3	3	3	3	3	3	2	2	3	3	3	3	2	2	3	2.75	2.5	3	2	2.71	1	23	1
3.5	3	3	3.75	3.25	2.75	3	2	2.75	2.99	3	3	4	4	3	4	4	3	3	4	3	3	3	3	3.33	3.75	3	3.33	3	3.36	1	21	2
4	4	4	4	4	4	4	4	4	4	4	4	4	5	4	4	4	4	5	4	4	4	4	4	4	4.25	4.5	4	4	4.14	2	37	2
2.25	2.5	2	2.75	2.75	2.75	3	2.75	2.75	2.61	4	4	3	3	3	3	3	4	3	3	4	3	3	3	3.67	3	3.5	3.33	3	3.29	1	54	2
3	3.25	3	3.25	3	3	3	3	3	3.05	3	3	3	3	3	3	3	3	3	3	3	3	3	3	3	3	3	3	3	3	1	52	2
3	3	3	3.5	3.25	3.5	3	3.5	3.5	3.26	3	3	3	3	3	3	3	3	3	3	3	3	3	3	3	3	3	3	3	3	1	57	2
3.75	3.75	3.25	3.5	4	4	4	3.75	4	3.78	4	4	4	4	4	4	4	4	5	5	4	4	4	4	4	4	4.5	4.33	4	4.14	1	56	3
4.5	5	5	5	5	5	4.5	3.25	4.25	4.6	4	5	5	5	5	5	5	5	5	5	4	5	5	5	4.67	5	5	4.67	5	4.86	1	60	3
3.5	3	3.5	3.75	3.25	3	3.25	4	3	3.35	4	4	3	4	4	4	4	4	3	3	3	4	4	3	3.67	4	3.5	3.33	3.5	3.64	1	23	1
4	3.5	3.5	4	4	3.5	4	3.25	4	3.76	4	4	4	4	4	4	4	4	4	3	4	3	3	3	4	4	4	3.33	3	3.71	2	23	2
3.5	3.75	3.5	3.5	3.25	3.5	3.5	3.25	3.5	3.47	4	4	3	4	4	4	4	4	4	4	3	4	4	4	3.67	4	4	3.67	4	3.86	1	21	1
4	3	3.25	3.5	3	2.5	2.5	3.25	4	3.24	4	3	4	4	4	4	4	3	4	4	3	4	3	3	3.67	4	3.5	3.67	3	3.64	1	22	1
3.25	3.25	4	4.25	4	3.75	3.75	3.75	3.25	3.68	5	5	5	5	5	5	5	5	5	5	5	5	3	3	5	5	5	5	3	4.71	1	22	2
4.25	3.75	4	4.25	4	3.75	4	3.75	4	3.97	4	4	4	5	5	4	5	4	5	4	4	4	4	4	4	4.75	4.5	4	4	4.29	1	23	1
3.5	3.75	3.5	3	3.25	3.5	3.25	3	3	3.3	3	4	4	3	4	4	3	4	4	4	3	4	4	3	3.67	3.5	4	3.67	3.5	3.64	1	23	2
3	3.75	3.25	3	3	3	3	3	3.25	3.14	3	3	3	3	3	3	3	3	3	3	3	3	3	3	3	3	3	3	3	3	1	63	2
3.75	3.75	3.25	3.75	3.75	3.25	3.25	4	4	3.65	3	3	4	4	5	5	5	3	5	5	3	5	5	4	3.33	4.75	4	4.33	4.5	4.21	2	22	1
4	3.75	3.5	3.75	4.25	3.5	3.5	3	4	3.7	4	4	4	4	4	4	3	4	4	3	4	4	3	3	4	3.75	4	3.67	3	3.71	2	22	1
3.25	3.25	3	3	3	3.25	3.25	3	3	3.11	3	4	3	4	4	4	3	4	3	3	3	3	3	4	3.33	3.75	3.5	3	3.5	3.43	1	57	3
3	3.25	3	3.5	3.25	3	4	3	3.5	3.28	3	4	4	4	3	4	3	4	3	3	3	3	3	3	3.67	3.5	3.5	3	3	3.36	1	31	1
4	3.75	3.25	2.75	3.25	3.25	3	2.75	2.5	3.15	3	2	3	2	4	4	3	3	3	4	2	4	4	4	2.67	3.25	3	3.33	4	3.21	1	23	1
4.75	4.25	3.75	4	4	4	4	3.75	4.25	4.09	4	4	4	5	5	4	4	4	4	4	5	5	5	5	4	4.5	4	4.67	5	4.43	1	58	2
3.25	3	2.25	2.75	3	3.5	3	2.75	2.75	2.91	3	3	3	3	3	4	3	4	4	3	3	3	3	3	3	3.25	4	3	3	3.21	1	21	1
5	4.75	3.75	4.25	4.75	4.5	5	4	5	4.57	5	5	5	5	5	4	5	5	4	5	5	5	5	5	5	4.75	4.5	5	5	4.86	1	21	1
2.25	2.75	1.75	1.75	1.75	2.25	2.5	2	2	2.11	2	2	2	2	3	3	2	2	2	2	3	2	4	3	2	2.5	2	2.33	3.5	2.43	2	37	2
3.5	3.25	3.5	3.5	3.5	3.25	3.25	3.5	3.5	3.42	4	4	3	4	3	3	4	4	3	3	4	4	4	4	3.67	3.5	3.5	3.67	4	3.64	1	52	2
3.25	3.5	3.5	3.25	3.5	3.25	3.25	3.25	3.25	3.33	3	3	3	4	3	3	3	3	3	3	3	3	3	3	3	3.25	3	3	3	3.07	1	57	2
3.75	3	3	4	3	3	3	2	2.75	3.05	4	3	4	4	4	4	4	3	3	4	3	3	3	3	3.67	4	3	3.33	3	3.5	1	21	2
3.5	3	2.75	3	3.5	3.5	3.5	2.5	3	3.14	3	3	3	4	4	4	4	4	4	4	4	4	3	3	3	4	4	4	3	3.64	1	56	3
5	4.5	4.5	4.5	5	4.5	5	3.5	4	4.49	5	5	5	5	5	3	3	5	5	5	5	5	3	5	5	4	5	5	4	4.57	1	60	3
3.5	4	3.75	3.25	3.75	3.5	3.75	3	3.5	3.55	3	3	3	4	4	4	3	3	3	3	3	3	2	3	3	3.75	3	3	2.5	3.14	2	29	2
4.5	3.5	3.5	3.25	4	3.5	3.75	4	4.25	3.82	4	3	3	4	4	4	4	4	4	4	5	4	4	4	3.33	4	4	4.33	4	3.93	1	26	1
4	3.25	3.25	3.25	3.25	3.25	3.25	3.25	3.5	3.36	3	3	3	4	4	4	4	3	4	4	3	3	3	3	3	4	3.5	3.33	3	3.43	1	22	1
4.25	3.75	4	4.25	4.25	4	4	3	4.5	4.01	4	4	5	4	4	5	5	4	4	5	4	4	5	5	4.33	4.5	4	4.33	5	4.43	1	23	2
4	3	2.75	2.75	2.5	3	3.5	4.5	3.5	3.28	3	3	3	3	3	4	4	4	4	4	3	4	4	2	3	3.5	4	3.67	3	3.43	1	23	2
4.5	4	3.75	4	4	4	4	4	4.25	4.06	4	4	4	4	4	5	5	5	5	5	5	5	4	4	4	4.5	5	5	4	4.5	2	23	1
3.75	3.5	4	3.75	4	3.75	4	3.75	3.5	3.77	4	4	4	4	4	4	4	4	4	4	3	4	4	3	4	4	4	3.67	3.5	3.86	2	23	1
3.5	3	3	3.25	3	3	3	3.25	3.5	3.18	3	4	4	4	4	4	4	4	4	4	3	4	4	3	3.67	4	4	3.67	3.5	3.79	2	22	1
4	3.75	4	3.75	3.75	3.75	3.75	3.25	3.25	3.68	4	4	4	4	5	4	4	4	5	4	4	4	5	5	4	4.25	4.5	4	5	4.29	1	57	3
4.25	3.5	3.5	3.25	3.75	3.5	3.5	4.25	4.75	3.83	3	3	4	4	4	4	4	3	4	4	4	4	4	4	3.33	4	3.5	4	4	3.79	1	22	2
5	4.25	4	4.5	4	4	4.25	4.5	4.75	4.37	4	4	5	5	5	5	5	5	5	5	5	5	4	4	4.33	5	5	5	4	4.71	1	25	2
5	5	5	5	5	4.75	4.75	4.75	5	4.92	5	5	5	5	5	5	5	5	5	5	5	5	5	5	5	5	5	5	5	5	2	58	3
4	4	3.25	3.75	4	4	4	3.75	3.75	3.83	4	4	4	4	4	4	3	4	3	2	4	3	4	4	4	3.75	3.5	3	4	3.64	1	23	1
4.25	4	4	4	4	4	4	3.75	4	4	5	4	5	5	5	4	4	4	4	4	4	4	4	4	4.67	4.5	4	4	4	4.29	1	52	2
4	3.5	3.75	4	3.75	3.5	3.5	3.5	3.5	3.66	4	4	4	4	4	3	3	3	4	4	3	3	3	4	4	3.5	3.5	3.33	3.5	3.57	2	45	3
4.75	4.75	4.75	4.75	5	4.5	4.5	4.25	4.75	4.67	5	5	5	5	5	4	4	4	5	5	4	4	4	5	5	4.5	4.5	4.33	4.5	4.57	1	57	2
4	4	4	4.5	4	4	4	4	4.25	4.09	4	4	4	4	4	4	4	4	4	4	4	4	4	4	4	4	4	4	4	4	2	37	2
4	3.25	3.25	4	4	2.5	3.5	4	4	3.62	3	2	4	4	4	4	4	3	4	4	2	3	3	3	3	4	3.5	3	3	3.36	2	37	1
3.25	3	3.25	3.75	3	3	2.75	2	3	3	3	3	4	4	4	4	4	3	3	4	3	3	3	3	3.33	4	3	3.33	3	3.43	1	21	2
4.25	4.5	3.25	3	3.5	3	3.75	2.5	2	3.27	5	5	4	5	5	5	5	5	5	5	3	4	4	4	4.67	5	5	4	4	4.57	1	25	1
3.75	3.75	3.25	3.5	4	4	4	3.75	4	3.78	4	4	4	4	4	4	4	4	5	5	4	4	4	4	4	4	4.5	4.33	4	4.14	1	56	3
4.25	3.75	4	4.25	4	4	4	3.25	3.75	3.91	4	4	4	4	3	4	4	4	4	3	4	4	3	4	4	3.75	4	3.67	3.5	3.79	2	29	2
4	3.75	3.25	4	3.25	3.25	3	4	4	3.62	4	4	4	4	4	4	4	4	4	4	3	4	4	4	4	4	4	3.67	4	3.93	2	22	1
4.5	4.5	3.5	3.5	4.25	4	4.5	3.5	4.75	4.13	4	4	4	4	4	4	4	4	4	4	5	5	4	5	4	4	4	4.67	4.5	4.21	1	21	1
3.25	3	3	3.25	3.25	3.25	3.5	3.25	3.25	3.22	3	4	4	4	3	3	3	3	3	3	3	3	3	3	3.67	3.25	3	3	3	3.21	2	22	1
4	3.75	3.25	4	3.25	3.5	3.75	3	3.5	3.55	3	4	4	4	4	4	4	3	4	3	4	3	3	3	3.67	4	3.5	3.33	3	3.57	2	22	1
4	3.75	3.5	3.25	3.25	3.75	4.25	3.5	3.25	3.6	4	4	3	4	5	4	5	4	4	4	5	4	5	4	3.67	4.5	4	4.33	4.5	4.21	1	26	1
4	3.5	3.75	4	3.5	3.25	4	4	4	3.78	3	3	4	4	4	4	4	4	3	4	3	4	3	3	3.33	4	3.5	3.67	3	3.57	1	22	1
4.5	3.75	3.5	4.5	3.25	3.5	3.5	3.5	4.5	3.85	5	4	5	5	5	5	5	5	5	5	4	5	4	3	4.67	5	5	4.67	3.5	4.64	1	22	1
2.75	3.75	3	3.5	3.25	3.25	2.75	3	2.5	3.07	3	3	3	3	3	3	3	2	3	3	3	3	3	3	3	3	2.5	3	3	2.93	1	23	2
1.5	3	2	1.25	2	1.75	2	1.25	2.25	1.9	2	1	1	1	1	2	3	2	1	1	1	2	2	2	1.33	1.75	1.5	1.33	2	1.57	1	23	2
4	4	4	4.25	4	4	4	4.25	4	4.05	4	4	4	4	4	4	5	4	4	4	4	4	4	4	4	4.25	4	4	4	4.07	2	23	1
3.25	3.75	4	3.5	3.25	3.5	3.75	3.5	3.5	3.55	4	4	3	4	4	3	3	3	3	4	3	3	4	3	3.67	3.5	3	3.33	3.5	3.43	1	23	1
3.75	3	3	3.25	3	3	3	3.5	3.5	3.23	3	3	3	3	3	3	3	3	3	3	3	3	3	3	3	3	3	3	3	3	2	22	1
4.25	4.5	3.5	2	3.5	3.75	4	3.25	3.25	3.55	4	4	2	2	4	4	5	4	3	3	4	3	3	4	3.33	3.75	3.5	3.33	3.5	3.5	1	22	2
5	4	4	4.5	4.25	4	4	4.75	4.5	4.34	4	4	5	5	5	5	5	4	5	5	4	4	4	4	4.33	5	4.5	4.33	4	4.5	1	25	2
4	3.5	3.5	4	3.5	4	3.75	3.75	3.5	3.72	5	5	4	3	3	3	3	3	3	4	4	3	4	3	4.67	3	3	3.67	3.5	3.57	2	54	2
5	5	4.75	4.75	5	4.75	4.75	4.5	5	4.84	5	5	5	5	5	4	5	5	5	5	5	5	5	5	5	4.75	5	5	5	4.93	2	58	3
4.5	4.25	3.5	4	4.25	3.75	4	3.75	4.75	4.1	4	4	4	4	5	4	4	4	4	4	5	4	4	4	4	4.25	4	4.33	4	4.14	2	55	2
2.25	3.25	3	3.75	3.25	2.75	3.25	2.25	3.5	3.04	2	3	3	3	3	3	3	3	3	2	2	3	3	2	2.67	3	3	2.33	2.5	2.71	1	23	1
4	4	4	4	4	4	4	3.5	4	3.95	4	4	4	4	5	5	5	4	4	5	4	4	4	4	4	4.75	4	4.33	4	4.29	1	52	2
4	3	3	4	3	2.75	3	2	3	3.08	3	3	4	4	4	4	4	3	4	4	3	3	3	3	3.33	4	3.5	3.33	3	3.5	1	21	2
3	3	3	3	3	3	3	3	3	3	3	3	3	3	3	3	3	3	3	3	3	3	3	3	3	3	3	3	3	3	1	54	2
3.75	3.75	3.25	4	3.75	3.75	3.75	3.25	3.25	3.6	4	4	3	4	3	3	4	4	3	3	4	4	4	4	3.67	3.5	3.5	3.67	4	3.64	1	52	2
4.25	5	5	5	5	5	5	3	4.25	4.6	4	5	5	5	5	5	5	5	5	5	5	5	5	5	4.67	5	5	5	5	4.93	1	60	3
2.5	3.25	3.25	3.25	3	2.75	3	2.5	3.25	2.98	3	3	3	3	3	3	3	3	3	3	2	3	2	2	3	3	3	2.67	2	2.79	2	22	1
3.5	3.75	3.25	3	3	2.75	3.75	3.25	3.25	3.28	4	2	3	4	4	3	3	4	4	4	4	4	4	4	3	3.5	4	4	4	3.64	2	23	2
4	3	3.25	3.5	3	2.5	2.5	3.25	4	3.24	4	3	4	4	4	4	4	3	4	4	3	4	3	3	3.67	4	3.5	3.67	3	3.64	1	22	1
3.25	3.75	3.5	3	3.75	3.75	3.75	3.5	2.5	3.39	3	4	4	4	3	4	3	3	3	3	3	3	4	3	3.67	3.5	3	3	3.5	3.36	1	23	1
3.75	3.25	3.25	3.5	3.25	3.5	3.25	3.5	3.5	3.42	4	4	3	4	4	4	3	4	4	4	4	4	3	5	3.67	3.75	4	4	4	3.86	1	23	2
2.75	3	2.75	1.75	3	2.5	3.25	2.5	2.75	2.7	2	2	2	3	2	2	2	3	2	2	3	3	2	2	2	2.25	2.5	2.67	2	2.29	2	22	1
4	3.75	3.75	3.5	4	3.75	3.75	3.5	4	3.78	4	4	3	4	4	4	3	4	4	3	4	4	3	3	3.67	3.75	4	3.67	3	3.64	2	22	1
3	3	3	2.5	3	2.5	2.75	2.5	2.5	2.74	3	3	3	3	3	3	3	3	3	3	3	3	3	3	3	3	3	3	3	3	2	22	1
3.5	3.75	3.75	4	3.75	3.75	3.75	3.25	3.5	3.66	4	4	4	4	4	4	4	4	4	4	4	4	5	5	4	4	4	4	5	4.14	1	57	3
3.25	3.75	4	4	4	3.75	3.75	3.25	3	3.62	4	4	4	4	4	4	4	4	4	3	4	4	4	4	4	4	4	3.67	4	3.93	1	52	3
4	4	4	3.5	4	4	4	3	3.75	3.8	4	4	4	4	4	4	4	4	4	4	4	4	4	4	4	4	4	4	4	4	1	22	2
3.5	4	4	4	4	4	4	3.75	4.25	3.95	4	4	4	4	4	5	4	4	4	4	4	4	4	4	4	4.25	4	4	4	4.07	2	54	2
2	3.25	1.5	2.75	2.25	2.75	2.5	2.75	3.5	2.61	2	2	2	2	2	2	2	2	2	2	2	2	3	3	2	2	2	2	3	2.14	2	55	2
3.5	4	4	3.5	3.75	3.5	3.5	3.5	3	3.57	4	4	4	4	3	4	4	4	4	4	4	4	3	3	4	3.75	4	4	3	3.79	1	21	1
5	4.25	4.75	5	4.75	4.5	4.75	3	4.25	4.47	5	5	5	4	4	4	4	5	5	5	5	4	5	5	5	4	5	4.67	5	4.64	1	22	1
4.25	4.75	3.5	3.75	4	4.5	5	4	4.25	4.22	4	4	4	5	5	3	4	4	4	4	5	5	5	5	4	4.25	4	4.67	5	4.36	1	21	1
4	3	3	4	3	2.75	3	2	3.25	3.11	3	3	4	4	4	4	4	3	3	4	3	3	3	3	3.33	4	3	3.33	3	3.43	1	21	2
3.5	3.25	3	3.25	3.5	3.25	3.25	3.25	3	3.24	3	3	3	3	3	3	3	4	4	3	3	3	3	3	3	3	4	3	3	3.14	1	52	2
4.25	4	4	4	4.5	4	4.25	4	4.25	4.14	5	5	5	5	5	5	5	5	5	4	5	5	5	5	5	5	5	4.67	5	4.93	1	57	2
3.75	3.5	3.25	3.25	3.5	3.25	3.5	3	3.25	3.36	4	4	4	4	4	3	3	3	3	3	3	3	3	3	4	3.5	3	3	3	3.36	1	56	3
3.75	3.5	3	3	3	3	2.75	3.5	4	3.3	3	3	3	4	4	3	4	3	3	3	3	4	3	3	3	3.75	3	3.33	3	3.29	2	23	2
3.5	3.75	3.5	3.75	3.25	3.5	3	3.25	3.5	3.45	3	3	3	4	4	4	4	3	4	3	3	4	4	4	3	4	3.5	3.33	4	3.57	2	22	1
5	4.75	4	3.5	4.25	4.25	5	4.25	5	4.46	5	5	4	4	4	4	4	5	5	5	5	5	5	5	4.67	4	5	5	5	4.64	1	21	1
5	5	4.75	4.75	5	5	5	4.5	4.75	4.86	5	5	5	5	5	5	5	5	5	5	5	5	5	5	5	5	5	5	5	5	1	26	1
3.25	3.5	3.5	3.5	3.25	3.25	3.5	3.5	3.25	3.39	3	4	3	3	3	4	3	3	3	3	3	4	3	3	3.33	3.25	3	3.33	3	3.21	1	21	1
4	3.25	3.5	4	4	3.5	3.25	3	3.5	3.55	3	3	4	4	4	4	4	3	4	4	3	4	3	3	3.33	4	3.5	3.67	3	3.57	1	25	1
4	3	3.25	3.5	3	2.5	2.5	3.25	4	3.24	4	3	4	4	4	4	4	3	4	4	3	4	3	3	3.67	4	3.5	3.67	3	3.64	1	22	1
3.25	3	3.75	4	4	3.5	3.75	3.75	3.25	3.57	4	4	4	4	4	4	4	4	4	4	4	4	3	3	4	4	4	4	3	3.86	1	22	2
3.75	3.75	3.25	3	3.25	3.5	3.25	3	3.25	3.33	4	4	3	4	4	3	4	3	3	4	3	3	3	3	3.67	3.75	3	3.33	3	3.43	1	23	2
3	3.25	3.25	3	3	3.25	3	3	3.25	3.11	3	3	3	3	3	3	3	3	3	3	3	3	3	3	3	3	3	3	3	3	1	63	2
4.5	4.25	4.25	4	4.5	4	4.75	3.5	4.25	4.22	4	4	5	5	5	5	5	4	4	4	4	4	4	4	4.33	5	4	4	4	4.36	2	22	1
3.25	3.75	3	2.25	3.75	3.5	3.5	3	3.5	3.28	3	4	2	4	3	3	3	4	3	4	3	4	3	3	3	3.25	3.5	3.67	3	3.29	2	22	1
4.5	4	4.25	4.25	4.25	4.25	4.5	4	4.25	4.25	4	5	5	5	5	5	5	5	5	4	5	5	5	5	4.67	5	5	4.67	5	4.86	1	57	3
2.75	4	4	4.25	4	4	4.75	4.5	3.5	3.96	4	4	4	4	4	3	3	4	4	4	5	4	4	4	4	3.5	4	4.33	4	3.93	1	21	2
5	5	4.5	4.5	5	4.75	4.25	4	4.75	4.64	4	4	4	4	4	4	4	5	5	5	4	5	5	5	4	4	5	4.67	5	4.43	1	23	1
5	4.5	4	4.75	4.25	4.25	4.25	5	5	4.57	5	5	5	5	5	5	5	5	5	5	5	5	4	4	5	5	5	5	4	4.86	1	25	2
2.5	2.75	2.75	2.75	3	3	3	2.75	2.75	2.8	2	2	2	2	2	2	2	2	2	2	2	2	2	2	2	2	2	2	2	2	1	58	2
4.75	4.25	3.75	3.75	3.75	3.75	3.75	1.5	4.25	3.74	4	4	4	4	5	3	3	4	4	3	4	4	4	4	4	3.75	4	3.67	4	3.86	1	23	1
4	4	4	4	4	4	4	3.25	3.75	3.89	4	4	4	4	4	4	4	4	4	4	4	4	4	4	4	4	4	4	4	4	1	52	2
2	2	1.75	2.25	1.5	2	2	1.75	2.25	1.95	2	2	2	2	2	2	2	1	2	2	2	2	2	2	2	2	1.5	2	2	1.93	2	37	2
3.25	2.75	3	3.25	3.25	3	3	3	3	3.05	3	3	3	2	3	3	3	3	3	3	3	3	3	3	3	2.75	3	3	3	2.93	1	54	2
4	4	3.5	4.25	4.25	3.75	3.75	4	3.75	3.91	4	4	4	4	4	4	4	5	4	5	4	5	4	5	4	4	4.5	4.67	4.5	4.29	1	57	2
3.25	4.25	4.25	3.25	3.75	4.25	5	4.25	4.25	4.06	3	4	3	4	4	3	4	4	4	4	5	4	4	4	3.33	3.75	4	4.33	4	3.86	1	21	1
3.25	3.5	2.75	3.5	3	3	3.25	3.75	3.25	3.25	2	2	3	3	3	3	3	2	3	3	3	3	3	3	2.33	3	2.5	3	3	2.79	2	23	2
3	3.5	3.25	3	3.25	3	3	3	3	3.11	3	3	4	4	3	3	3	3	3	3	3	3	3	3	3.33	3.25	3	3	3	3.14	1	25	1
3	2.75	3	3	2.5	2.75	2.5	3	3	2.84	3	3	3	3	3	3	3	3	3	2	2	2	2	3	3	3	3	2	2.5	2.71	1	23	2
3	3.25	3.25	3	3	3	3.25	2.75	3.25	3.09	3	3	3	3	3	3	3	3	3	3	3	3	3	3	3	3	3	3	3	3	1	63	2
4	4	4	4.5	4	4	4	3.75	4	4.03	4	4	4	5	4	4	4	4	4	4	4	4	4	4	4	4.25	4	4	4	4.07	2	22	1
3.75	4.25	3.25	3.25	3.75	3.75	4	3.5	3.75	3.7	4	4	4	4	3	4	3	4	3	4	4	4	3	3	4	3.5	3.5	4	3	3.64	1	22	2
3.75	3.75	4	3.75	4	4	4	3.5	3.5	3.8	4	4	4	4	4	4	4	4	4	4	4	4	4	4	4	4	4	4	4	4	1	52	3
4.75	4.25	4	4	4	4	4.5	4.5	4.75	4.32	5	4	5	5	5	5	5	5	5	4	5	5	5	5	4.67	5	5	4.67	5	4.86	1	21	2
3.5	3	3	3.25	3.5	2.75	3.25	3	3	3.14	4	3	3	3	4	3	3	3	3	3	3	3	3	3	3.33	3.25	3	3	3	3.14	1	31	1
4.25	4.25	4	3.75	3.75	4	3.5	3.25	3	3.73	4	4	4	4	4	4	4	4	4	4	3	4	5	4	4	4	4	3.67	4.5	4	1	23	1
5	5	4.75	5	5	4.75	5	5	5	4.95	5	5	5	5	5	5	5	5	5	5	5	5	5	5	5	5	5	5	5	5	2	55	2
4	4.5	3.75	3.75	3.75	4.5	4.25	3.5	3.75	3.97	3	4	5	5	4	4	3	4	5	4	4	5	4	5	4	4	4.5	4.33	4.5	4.21	1	22	2
3.5	3	3	3	3.25	3.25	3.25	3	2.75	3.1	3	3	3	3	3	4	4	3	3	3	3	4	3	3	3	3.5	3	3.33	3	3.21	1	22	1
5	4.5	4.5	4.25	4.5	4.75	4.5	4.75	5	4.65	5	5	5	5	5	4	4	4	4	4	5	4	4	5	5	4.5	4	4.33	4.5	4.5	1	23	1
4	4	4	4	4	4	4	3.25	3.75	3.89	4	4	4	4	4	4	4	4	4	4	4	4	4	3	4	4	4	4	3.5	3.93	2	51	3
3.5	3.75	3.75	4	4	3.5	3.75	3	3.75	3.67	4	4	4	4	4	4	4	4	4	4	4	4	4	4	4	4	4	4	4	4	1	52	2
4	3	3	4	3	2.75	3	2	2.75	3.05	3	3	4	4	4	4	4	3	4	4	3	3	3	3	3.33	4	3.5	3.33	3	3.5	1	21	2
4	4	4	4	4.25	4	4.25	4	3.75	4.02	4	5	4	4	4	4	4	4	4	4	5	4	4	3	4.33	4	4	4.33	3.5	4.07	2	37	2
3.5	3.25	3.75	3.75	3.5	3.25	3.75	3.5	3.25	3.49	3	3	3	4	4	4	3	4	4	4	4	4	4	3	3	3.75	4	4	3.5	3.64	1	57	2
3.5	3.25	3	3.25	3.5	3.25	3	3	2.75	3.16	4	4	3	3	4	3	3	3	3	3	4	4	3	3	3.67	3.25	3	3.67	3	3.36	1	23	1
2.25	3.75	3.25	3	3	3	3.5	2	2.75	2.94	3	3	3	2	2	2	2	3	2	2	3	2	3	2	3	2	2.5	2.33	2.5	2.43	2	23	2
4	4	3.5	3.75	3.25	3.75	3.25	3.5	3.5	3.61	4	4	4	4	4	4	4	4	4	4	3	4	4	3	4	4	4	3.67	3.5	3.86	2	22	1
3.5	3.75	3.75	3.5	3.75	4	3.5	4	4	3.76	4	3	4	4	4	4	4	4	4	4	4	4	4	3	3.67	4	4	4	3.5	3.86	2	23	2
3.25	3.75	3.25	3.25	3.25	3.5	3	3	3	3.24	3	3	3	4	3	3	4	3	3	3	3	4	3	3	3	3.5	3	3.33	3	3.21	1	25	1
2	2.75	2.75	2	2.25	2.25	2	3.5	3	2.51	2	2	2	3	3	3	3	2	3	3	2	3	2	2	2	3	2.5	2.67	2	2.5	1	22	1
3.25	2.75	3.5	3.75	4	3.25	3.5	3.5	3.25	3.41	3	3	3	3	3	3	3	3	3	3	2	3	3	2	3	3	3	2.67	2.5	2.86	1	22	2
2.75	2.5	3.25	3	2.5	2.75	2.75	3	2.5	2.77	3	3	3	3	3	3	3	2	2	2	3	3	3	3	3	3	2	2.67	3	2.79	1	23	2
3	3.75	3.25	3	3	3	3	3	3.25	3.14	3	3	3	3	3	3	3	3	3	3	3	3	3	3	3	3	3	3	3	3	1	63	2
3.75	3	3	3	3	3.25	3.25	3.25	3.25	3.2	3	3	3	3	3	3	3	3	3	3	4	4	4	3	3	3	3	3.67	3.5	3.21	2	23	1
2.5	3.25	3	2.5	3	2.5	2.75	2	3	2.73	2	3	3	3	3	3	3	3	2	2	3	3	2	1	2.67	3	2.5	2.67	1.5	2.57	2	22	1
4	3.5	3.25	3.25	3.25	3.25	3.25	3.25	3.5	3.39	4	4	4	4	4	4	4	4	4	4	4	4	3	3	4	4	4	4	3	3.86	2	22	1
3.75	3.5	3.25	3.75	3.5	3.5	3.5	2.75	3	3.38	3	3	3	3	4	3	3	4	3	4	4	4	4	4	3	3.25	3.5	4	4	3.5	1	57	3
4	4.25	4	4.25	4	4	4.25	4	3.75	4.05	4	4	4	4	4	4	4	4	4	4	4	4	4	4	4	4	4	4	4	4	1	52	3
2	2.75	2.75	2.5	3	2.5	3	2	3	2.62	2	2	2	2	2	2	2	2	2	2	2	2	2	2	2	2	2	2	2	2	1	22	2
4	4	4	4	4	3.75	4	4.5	3.75	3.99	4	4	3	4	4	4	4	4	3	3	4	4	3	3	3.67	4	3.5	3.67	3	3.64	1	21	2
3.25	3.75	4	4	4	4	4	3.75	3.5	3.8	4	4	4	4	4	4	3	3	3	3	3	3	3	3	4	3.75	3	3	3	3.43	2	54	2
3.25	3	3.25	3.5	3.25	3.5	3.25	3	3.25	3.25	3	3	3	3	3	3	3	3	4	3	4	4	4	4	3	3	3.5	3.67	4	3.36	1	22	1
2.5	3.25	3.25	3	3	3	3.25	2.75	3.5	3.07	3	3	2	3	3	3	4	3	3	3	3	3	3	3	2.67	3.25	3	3	3	3	2	51	3
3	3	3	4	3	2.75	3	2	2.75	2.94	3	3	4	4	3	3	4	3	3	4	3	3	3	3	3.33	3.5	3	3.33	3	3.29	1	21	2
3	3.5	2	2.25	2.25	2.75	2.5	3	3	2.7	3	2	2	2	3	3	3	3	3	2	3	3	3	3	2.33	2.75	3	2.67	3	2.71	2	37	1
3.75	3.75	3.75	3.25	3.75	4	4	3	3.5	3.64	4	4	4	3	4	3	4	4	3	3	4	4	3	3	4	3.5	3.5	3.67	3	3.57	2	37	2
3	3.25	3	3.25	3	3	3	3	3	3.05	3	3	3	3	3	3	3	3	3	3	3	3	3	3	3	3	3	3	3	3	1	52	2
3.5	3.25	3	3	3	3.25	3.5	3	3.25	3.2	4	3	3	3	3	3	3	3	3	3	3	3	3	3	3.33	3	3	3	3	3.07	2	45	3
4	5	5	5	5	5	5	3	3.25	4.44	4	5	5	5	5	5	5	5	5	5	5	5	5	5	4.67	5	5	5	5	4.93	1	60	3
3	3.25	3.25	3.25	3	3	3	2	2.5	2.91	3	3	3	3	3	3	3	3	3	3	3	3	3	3	3	3	3	3	3	3	1	23	1
3.25	3.25	3.25	3.25	3	3.5	3.25	3	3	3.19	3	3	3	4	4	3	3	3	3	3	2	3	3	2	3	3.5	3	2.67	2.5	3	2	29	2
3.75	3.75	3.5	3.5	4	3.5	3.75	3.75	4	3.73	4	4	3	4	4	4	3	4	4	3	4	3	3	4	3.67	3.75	4	3.33	3.5	3.64	2	23	2
3	3.25	3	3	3.25	3.25	3	3	3	3.08	3	3	4	3	3	3	3	3	3	3	3	3	3	3	3.33	3	3	3	3	3.07	1	25	1
2	2.5	2.75	2	2.25	2.25	2	3.5	3	2.49	2	2	2	3	3	3	3	2	3	3	2	3	2	2	2	3	2.5	2.67	2	2.5	1	22	1
4	4	4	4.25	4.25	4	4	3	3.75	3.91	4	4	4	5	4	4	4	4	4	4	5	4	4	4	4	4.25	4	4.33	4	4.14	1	23	1
4	3.75	4	3.75	4	4	3.5	3.75	4	3.86	4	3	4	4	4	4	3	3	4	4	3	3	3	4	3.67	3.75	3.5	3.33	3.5	3.57	1	23	2
3.75	3.25	3.5	3.25	3.5	3.5	3.5	3	2.75	3.32	3	3	3	4	4	3	3	3	3	3	3	3	3	3	3	3.5	3	3	3	3.14	2	23	1
3	3.75	3.75	3	3.25	3.25	4	3	3.5	3.39	3	3	3	4	3	3	3	3	3	3	2	3	3	3	3	3.25	3	2.67	3	3	1	23	1
3.5	4	4	4	4	3.5	3.75	3	3.75	3.72	4	3	4	4	4	4	3	3	4	4	4	4	3	3	3.67	3.75	3.5	4	3	3.64	2	22	1
3.75	3.25	3.5	3.5	3.5	3	3.5	3.5	3.5	3.45	4	4	4	4	4	4	4	4	4	4	4	4	4	3	4	4	4	4	3.5	3.93	2	22	1
3.5	4	4	4	4	3.75	4	4.25	3.5	3.88	4	4	4	4	3	3	3	4	4	3	4	4	3	3	4	3.25	4	3.67	3	3.57	1	21	2
2	3.75	2.25	1.75	2.25	2	2	2	1.5	2.15	2	2	2	1	2	1	3	2	3	3	1	3	2	2	2	1.75	2.5	2.33	2	2.07	1	23	1
3.25	3.5	3.25	3.25	3.5	3.5	3.25	3	3.25	3.3	4	4	4	3	4	4	4	3	4	3	3	3	3	3	4	3.75	3.5	3	3	3.5	1	25	2
3.25	3.75	4.75	3.25	4.25	4.5	4.25	4.25	4	4.03	4	3	4	5	4	4	5	4	4	4	3	5	4	5	3.67	4.5	4	4	4.5	4.14	1	22	2
3	3	3	3	3	3	3	3	3	3	3	3	3	3	3	3	3	3	3	3	3	3	3	3	3	3	3	3	3	3	2	21	2
4	3.75	4	4	4	4	4	3	3.75	3.83	4	4	4	4	4	4	4	4	4	4	4	4	4	4	4	4	4	4	4	4	1	52	2
2.5	3.25	3.25	3	3	3	3.5	3	2.75	3.02	3	3	3	3	3	3	2	3	2	2	3	2	2	2	3	2.75	2.5	2.33	2	2.57	2	37	2
4	3.5	3.5	3.75	4	3.5	3.75	3.25	3.75	3.67	4	4	4	4	4	3	4	4	4	4	4	4	3	3	4	3.75	4	4	3	3.79	1	54	2
3	3	3	3	3	3	3.25	2.5	2.75	2.94	3	3	3	3	3	3	3	3	3	3	3	3	3	3	3	3	3	3	3	3	2	45	3
3.25	3.25	3.25	3	3	3	3	2.5	3	3.03	3	3	3	3	3	3	3	3	3	3	3	3	3	3	3	3	3	3	3	3	1	56	3
4.25	5	5	4.75	5	4.75	5	3.25	4	4.54	4	4	4	4	4	4	4	5	4	5	5	5	5	5	4	4	4.5	5	5	4.43	1	60	3
3.5	3	3.25	3.5	3.25	3	3.5	3	3.25	3.25	4	3	3	3	4	3	4	3	3	3	3	3	3	3	3.33	3.5	3	3	3	3.21	1	23	1
2.75	3	3.25	3	2.75	2.75	3	2.75	2.5	2.85	2	3	3	3	2	2	2	3	3	2	3	2	3	2	2.67	2.25	3	2.33	2.5	2.5	2	29	2
2.75	3	3	2.75	2.75	3	3	3	3.25	2.95	3	3	3	4	3	3	3	4	3	3	2	2	3	3	3	3.25	3.5	2.33	3	3	2	22	1
2.75	2.75	3	2	3	2.75	3	2.25	3	2.73	3	3	3	3	3	3	3	3	3	3	3	3	3	3	3	3	3	3	3	3	1	26	1
3.5	3.25	3.75	3.5	3.25	3.25	3.75	3.5	3.25	3.44	3	4	3	4	4	4	3	3	3	3	3	4	3	3	3.33	3.75	3	3.33	3	3.36	1	21	1
4	3.75	4	3.75	4	3.75	3.75	4	4.25	3.93	4	4	4	4	5	4	4	4	4	5	3	4	4	3	4	4.25	4	4	3.5	4	1	22	1
2.75	3.25	2.5	3	2.75	3	3	2	2.5	2.74	3	3	2	3	3	3	3	3	2	3	3	3	2	2	2.67	3	2.5	3	2	2.71	1	23	2
4	3.25	3.5	3.5	3.75	3.5	3.75	3.5	3.75	3.61	4	4	4	4	4	4	4	4	4	4	4	4	4	3	4	4	4	4	3.5	3.93	2	22	1
4	4	4	4	4	4	4	3.75	4	3.97	4	4	4	4	4	4	4	4	4	4	4	4	4	4	4	4	4	4	4	4	1	22	2
3.75	3	3	3.5	3.25	2.75	3.5	3	3.25	3.22	3	3	3	4	4	3	3	3	3	4	3	3	3	3	3	3.5	3	3.33	3	3.21	1	31	1
3.5	3.75	3.25	3.75	4	3.25	3.75	3	4	3.59	3	3	4	4	4	4	4	4	4	4	4	4	4	4	3.33	4	4	4	4	3.86	1	25	2
2.75	3	3	3	3.25	3	3	3	3	3	2	2	3	3	3	3	3	3	3	3	3	3	3	3	2.33	3	3	3	3	2.86	2	58	3
4.25	4	4	3.5	4.25	4	4.25	3.5	4	3.97	3	4	4	5	4	4	5	4	5	4	3	4	4	4	3.67	4.5	4.5	3.67	4	4.07	1	22	2
3.75	3.75	3.75	3.25	3.75	3.75	4	3.75	3.5	3.69	4	4	4	4	4	4	4	4	4	4	4	4	3	3	4	4	4	4	3	3.86	1	21	1
3.5	3.75	4	4	4	4	3.5	3.75	3.25	3.74	4	4	4	4	4	4	4	4	4	4	4	4	4	3	4	4	4	4	3.5	3.93	2	51	3
4	3.75	3.75	4	4	3.75	4	3	3.75	3.78	4	4	4	4	4	4	4	4	4	4	4	4	4	4	4	4	4	4	4	4	1	52	2
2.75	2.5	3	2.75	3	3	3	3	3	2.89	3	3	3	3	3	3	3	3	3	3	3	3	3	3	3	3	3	3	3	3	1	54	2
3	3	3	3	3	2.75	2.75	2.25	3	2.86	3	3	3	3	3	2	3	3	3	3	3	3	3	3	3	2.75	3	3	3	2.93	2	45	3
3.25	3.25	3.5	3.25	3.5	3.25	3.5	3.25	3.25	3.33	3	3	3	4	3	3	3	3	3	3	4	3	3	4	3	3.25	3	3.33	3.5	3.21	1	57	2
3	3.5	3	3.25	3.5	3.5	3.5	3	3	3.24	3	3	3	4	3	3	3	3	3	4	3	3	3	3	3	3.25	3	3.33	3	3.14	1	23	1
2.75	3.25	2.75	2.75	2.75	3	2.5	2.25	2.5	2.72	3	3	2	3	3	3	2	2	3	3	2	2	2	3	2.67	2.75	2.5	2.33	2.5	2.57	2	22	1
1.75	3.75	2.5	2.5	3.25	3.5	3.5	2.75	3.25	2.98	1	3	2	3	3	2	2	2	3	3	3	3	3	3	2	2.5	2.5	3	3	2.57	1	21	1
3	3	3	2.75	2.75	3	2.5	3	2.75	2.86	3	3	3	4	3	3	3	4	3	3	3	3	3	3	3	3.25	3.5	3	3	3.14	2	22	1
2.25	2.75	2.5	2	2.25	2.5	3	2.25	2	2.38	2	2	2	2	3	3	2	2	2	3	3	3	1	2	2	2.5	2	3	1.5	2.29	1	26	1
3.75	3.5	3.75	3.75	3.75	3.5	3.75	4	3.75	3.72	3	4	4	4	4	4	3	3	4	4	3	4	3	3	3.67	3.75	3.5	3.67	3	3.57	1	22	1
3.25	3.75	3	3.5	3.75	3.75	3.5	4	3.75	3.59	3	4	3	4	4	3	4	4	3	3	4	3	4	3	3.33	3.75	3.5	3.33	3.5	3.5	2	23	2
3.25	2.25	3	3.5	4	3	3.25	3.25	3.25	3.2	2	2	2	2	2	2	2	2	2	2	2	2	2	2	2	2	2	2	2	2	1	22	2
2	2.5	2.75	2	2.75	2.5	2.25	2	2	2.3	2	3	3	2	3	3	3	3	2	2	3	3	3	3	2.67	2.75	2.5	2.67	3	2.71	1	23	2
2	3.5	2.5	2.25	2	2	2	2	2.5	2.31	2	2	2	2	2	2	2	2	2	2	2	2	2	2	2	2	2	2	2	2	1	63	2
3	3.25	3	2.75	3	3	2.75	3	2.5	2.91	3	3	3	3	3	3	2	3	3	3	3	3	2	3	3	2.75	3	3	2.5	2.86	2	23	1
2	3.25	2.75	2.75	3	2.75	2.75	2.75	3	2.78	2	3	3	3	2	2	2	2	2	2	2	2	2	2	2.67	2.25	2	2	2	2.21	1	23	1
1.75	3.75	2.25	3	2.25	3	3.75	1.75	1.75	2.56	2	3	2	2	2	2	2	3	1	2	3	2	2	2	2.33	2	2	2.33	2	2.14	1	22	2
3	3	3.25	3.25	3.25	3	3.25	3	2.75	3.07	3	3	2	2	2	3	3	3	2	3	2		3	3	2.67	2.5	2.5	2.5	3	2.62	1	57	3
2.25	2.5	3	2.25	2.5	2.5	2.5	2	2.5	2.45	2	2	3	3	3	3	2	2	2	2	2	3	3	3	2.33	2.75	2	2.33	3	2.5	2	58	3
3	3	3	3	3.25	3	3	3	3	3.03	3	3	3	3	3	3	3	3	4	3	3	3	3	3	3	3	3.5	3	3	3.07	1	58	2
2.25	3	2	2	3	3	2.75	2.75	2.75	2.61	3	3	3	3	3	3	2	3	3	3	3	3	3	3	3	2.75	3	3	3	2.93	1	21	1
2.5	3.25	3.25	3	3.25	3	3	3	3	3.03	3	3	3	3	3	3	3	3	3	3	3	3	3	3	3	3	3	3	3	3	2	51	3
3.25	3.25	3.25	3.5	3.5	3	3.5	3	3.5	3.31	3	3	3	3	3	3	3	3	3	3	3	3	3	3	3	3	3	3	3	3	1	52	2
2	2	1.75	1	2	2	2	1.25	1	1.65	2	1	1	2	2	1	2	1	2	2	3	2	1	1	1.33	1.75	1.5	2.33	1	1.64	2	37	2
3	3	3	3	3	3	3	2.5	2.75	2.91	3	3	3	4	3	3	3	4	3	3	2	3	3	3	3	3.25	3.5	2.67	3	3.07	2	45	3
4	3.5	3.25	3.25	3.5	3.75	3.75	3.25	3.75	3.56	4	4	4	4	4	4	4	4	4	5	3	4	4	4	4	4	4	4	4	4	1	23	1
4.5	4	4	3.5	4.25	4.25	3.75	4	3.75	3.99	4	4	4	3	4	3	3	3	3	4	4	3	3	3	4	3.25	3	3.67	3	3.43	2	29	2
4	3.5	3.75	3.5	3.25	3.75	3	3.5	3.75	3.56	4	4	4	4	4	4	4	3	4	4	3	4	3	3	4	4	3.5	3.67	3	3.71	2	22	1
2.75	4.25	3	2.25	4	3.5	3.5	3.25	3.5	3.34	3	4	2	4	3	4	4	3	4	3	4	4	3	3	3	3.75	3.5	3.67	3	3.43	1	21	1
3	3	3	3.25	3	3	3.25	3	3.25	3.09	3	3	3	3	3	3	3	3	3	3	3	3	3	3	3	3	3	3	3	3	2	22	1
5	4.5	5	5	5	5	5	4.25	5	4.86	5	5	5	5	5	5	5	5	5	5	5	5	5	5	5	5	5	5	5	5	1	26	1
2.5	2.75	2.5	2	2.25	2.25	2	3.5	3	2.54	2	2	2	3	3	3	3	2	3	3	2	3	2	2	2	3	2.5	2.67	2	2.5	1	22	1
3.25	3.25	3.5	3.75	4	3.75	3.5	3.5	3	3.49	3	3	3	4	3	4	3	3	3	3	3	3	3	4	3	3.5	3	3	3.5	3.21	1	23	1
4.25	4	4.5	4.25	4	4	4	3	4	4	5	4	4	5	4	4	4	4	4	4	4	5	4	4	4.33	4.25	4	4.33	4	4.21	1	23	2
4	4	3.75	4	4	4	4	4	3.75	3.94	4	4	4	4	4	4	4	4	4	5	4	5	4	4	4	4	4	4.67	4	4.14	2	23	1
3.5	3.5	4	3.5	3.5	3.25	3.75	3.25	3.5	3.53	4	4	4	4	3	3	3	4	3	3	3	4	3	3	4	3.25	3.5	3.33	3	3.43	1	23	1
3.25	4.25	3.75	2.75	3.25	3.5	4	2	2.75	3.26	4	4	3	3	3	4	3	4	3	3	4	3	3	3	3.67	3.25	3.5	3.33	3	3.36	1	22	2
3.5	4	4	4	4	3.75	4	4	3.75	3.89	3	4	4	3	3	3	4	4	4	4	4	4	3	3	3.67	3.25	4	4	3	3.57	1	21	2
3.75	4	4	4.5	4.25	3.75	4.5	4.5	4.75	4.24	5	4	3	4	4	4	4	5	4	4	5	4	4	3	4	4	4.5	4.33	3.5	4.07	1	21	2
3	3	3	3	3	3	3	3	3	3	3	3	3	3	3	3	3	3	3	3	3	3	4	4	3	3	3	3	4	3.14	2	58	3
1.5	3	2	3	2.25	2.5	2.5	1.5	3.5	2.45	2	2	1	2	2	2	2	2	2	2	1	2	2	3	1.67	2	2	1.67	2.5	1.93	2	55	2
3	3	3.25	3.25	3	3	3	3	3	3.05	4	4	3	4	4	3	3	3	3	4	3	3	3	3	3.67	3.5	3	3.33	3	3.36	1	58	2
3.5	3	3	3	3.25	3.5	3.25	3.5	3.25	3.25	3	3	3	3	4	3	3	3	3	3	3	3	4	4	3	3.25	3	3	4	3.21	1	22	1
4.25	4.75	4	4.5	4.5	4	4	3.25	3.5	4.07	4	4	4	5	4	4	4	5	4	4	5	4	4	4	4	4.25	4.5	4.33	4	4.21	1	22	1
2.5	3.5	3.25	3.25	3.25	3	3.25	3	3.25	3.14	2	3	3	3	2	2	2	2	2	2	2	2	2	3	2.67	2.25	2	2	2.5	2.29	2	51	3
3.25	3.25	3.25	3.25	3.25	3	3	3	3.5	3.2	3	3	3	3	3	3	3	3	3	3	3	3	3	3	3	3	3	3	3	3	1	52	2
3	3.25	3	3	3	3	3	3	3	3.03	3	3	3	3	3	3	3	3	3	3	3	3	3	3	3	3	3	3	3	3	1	52	2
4.75	4.5	4.75	4.25	4	4.5	4.25	4.25	4	4.35	4	4	4	4	4	4	5	4	5	4	5	5	4	4	4	4.25	4.5	4.67	4	4.29	1	57	2
3	4.25	3	2.25	4	3.5	3.75	3.25	3.5	3.39	3	4	2	4	3	4	4	3	4	3	4	4	3	3	3	3.75	3.5	3.67	3	3.43	1	21	1
4.5	3.5	4	4	3.75	3.75	4	3.75	3.5	3.85	4	4	4	4	4	4	4	4	4	4	4	4	4	4	4	4	4	4	4	4	1	26	1
2.5	2.75	3	2.5	2.5	2.75	2.5	2.5	2.75	2.64	3	2	3	2	2	3	2	3	3	3	3	3	3	3	2.67	2.25	3	3	3	2.71	1	21	1
2.75	3.5	3	3.25	3.5	3.25	3.25	3	2.75	3.13	3	3	3	2	3	3	3	3	3	3	3	3	3	3	3	2.75	3	3	3	2.93	1	25	1
3.25	2.75	3.5	4	4	3.5	3.75	3.75	3.25	3.52	2	2	2	2	2	3	3	4	3	3	3	2	2	2	2	2.5	3.5	2.67	2	2.5	1	22	2
3.25	4	4	3.5	4	4.25	4	3.25	3.5	3.74	4	4	4	4	3	3	3	4	3	3	4	3	3	3	4	3.25	3.5	3.33	3	3.43	2	22	1
3.5	4	4	3.75	4	4	3.5	3	3.5	3.69	4	4	4	4	4	3	3	4	3	3	4	4	3	3	4	3.5	3.5	3.67	3	3.57	2	22	1
2.75	3	3	2.5	3	2.75	3	2.75	2.5	2.8	3	3	3	3	3	3	3	3	3	3	3	3	3	3	3	3	3	3	3	3	2	22	1
1.25	4	2.25	2.25	2.5	3	4	1.75	1.75	2.51	4	3	2	1	1	2	1	4	1	1	1	4	2	1	3	1.25	2.5	2	1.5	2	1	22	2
1.75	3	2.75	2	2.5	2.5	2.75	2.75	3	2.57	2	2	2	2	2	2	2	2	2	2	2	2	2	2	2	2	2	2	2	2	1	22	2
1.25	2.5	1.25	1.5	1.25	1.75	1.25	1	1	1.41	1	1	1	1	1	1	1	1	1	1	1	2	1	2	1	1	1	1.33	1.5	1.14	1	23	1
3	3.33	3.5	3.75	3.75	3.75	3.5	3.25	3.25	3.46	3	3	3	3	3	3	3	3	3	3	3	3	3	3	3	3	3	3	3	3	2	54	2
3.5	3.75	4	3.75	4	3.75	3.75	3.75	3.75	3.78	3	4	4	4	3	4	4	4	4	4	4	4	4	4	3.67	3.75	4	4	4	3.86	2	54	2
1.75	2	2	2	2	2	2	2	2	1.97	2	2	2	2	2	2	2	2	2	2	2	2	2	2	2	2	2	2	2	2	2	58	3
3	3.75	3.25	4.25	4	3.5	4	3	3.75	3.61	3	4	4	3	3	3	3	3	3	3	4	3	4	3	3.67	3	3	3.33	3.5	3.29	2	55	2
2	2	2	2	2	2	2	2	2.25	2.03	2	2	2	2	2	2	2	2	2	2	2	2	2	2	2	2	2	2	2	2	1	58	2
4	4	3.75	4.25	4.25	4.5	3.75	3.5	3.5	3.93	3	4	5	4	4	5	4	4	4	5	4	5	4	5	4	4.25	4	4.67	4.5	4.29	1	22	2
2.75	2.25	3.25	3.25	2.75	3	3.25	3	3.25	2.98	3	3	3	4	3	2	3	3	3	2	3	3	4	4	3	3	3	2.67	4	3.07	1	22	1
5	4.5	5	4.75	4.75	4.5	5	4.25	4.75	4.72	5	5	5	5	5	4	5	5	5	5	5	5	5	5	5	4.75	5	5	5	4.93	1	23	1
3.25	3.5	3.75	3.25	4	4	4	3.75	3	3.59	3	4	3	2	3	3	3	4	3	3	3	3	3	3	3.33	2.75	3.5	3	3	3.07	2	37	1
3	1.75	3	2.5	3.5	2.75	3	2.25	3.25	2.79	4	3	3	4	3	3	4	4	3	4	4	4	4	2	3.33	3.5	3.5	4	3	3.5	1	54	2
3.25	3.25	3	3	3	3	3	2.75	3.5	3.09	3	3	3	3	3	2	3	3	3	2	2	2	3	3	3	2.75	3	2	3	2.71	2	45	3
3	3	2.75	2.5	2.75	2.75	3	2.75	3	2.84	2	2	2	2	2	2	2	2	2	2	2	2	2	2	2	2	2	2	2	2	1	57	2
2.75	3.25	3.25	2.5	2.75	2.5	3	2.75	2.25	2.76	3	3	2	3	3	3	3	3	4	3	2	3	3	3	2.67	3	3.5	2.67	3	2.93	2	29	2
3.25	4.5	3.25	3.75	4	4	4.75	3.5	4.25	3.93	3	4	3	5	3	4	4	4	4	4	5	5	3	5	3.33	4	4	4.67	4	4	1	21	1
3.5	3.5	3.5	3.5	3.5	3.5	3	3.5	3.5	3.45	3	4	3	4	3	3	4	4	3	4	3	3	4	3	3.33	3.5	3.5	3.33	3.5	3.43	1	21	1
2.25	3.25	3	2.75	3.25	3.25	3	2	1.75	2.7	3	3	3	3	3	3	3	3	3	3	3	3	2	2	3	3	3	3	2	2.86	1	23	1
3.75	3	3.5	3.25	3.25	3.5	3	3	3	3.24	3	3	3	3	3	4	3	3	4	3	3	3	3	3	3	3.25	3.5	3	3	3.14	1	23	2
4	4	4	4	4	3.75	4	3.5	3.75	3.89	4	4	4	4	4	4	4	4	4	4	4	4	3	3	4	4	4	4	3	3.86	1	23	2
3	3.75	3.25	3	3	3	3	3	3.25	3.14	3	3	3	3	3	3	3	3	3	3	3	3	3	3	3	3	3	3	3	3	1	63	2
4	3.75	4	4	4	3.5	4	3	4	3.81	3	4	4	4	4	4	4	4	3	4	4	4	3	3	3.67	4	3.5	4	3	3.71	2	22	1
3	3.25	3	3	3	3	3.5	3	3	3.08	3	4	3	3	4	3	3	3	3	3	3	3	4	4	3.33	3.25	3	3	4	3.29	1	57	3
4	4	4	4	4	4	4	3.5	4	3.95	4	4	4	4	4	4	4	4	4	4	4	4	4	4	4	4	4	4	4	4	1	22	2
2.25	3	3	3	3	2.75	3	2.25	2.75	2.78	3	3	3	3	3	3	3	3	3	3	3	3	3	3	3	3	3	3	3	3	1	31	1
3.5	3.25	3.75	3.25	4	4	4	4	3.75	3.72	3	3	4	3	4	4	4	4	4	3	4	3	4	3	3.33	3.75	4	3.33	3.5	3.57	2	54	2
3.75	3.5	4.25	4.5	4	4	3.5	3.75	3.75	3.89	3	4	4	4	5	4	4	5	4	4	3	4	4	5	3.67	4.25	4.5	3.67	4.5	4.07	1	22	2
3	3	3	3	3	3	3	3	3	3	3	3	3	3	3	3	3	3	3	3	3	3	3	3	3	3	3	3	3	3	2	21	2
4	4	4.25	4.25	4	4	4.5	3	3.25	3.9	4	4	4	5	4	3	3	4	4	4	5	4	4	4	4	3.75	4	4.33	4	4	1	22	1
4.75	3.75	3.5	4	4	3.75	3.75	3.25	4.25	3.9	4	4	4	5	5	4	5	4	5	5	4	4	4	4	4	4.75	4.5	4.33	4	4.36	1	52	2
2.75	3	3	3	3	3	3	2	2.75	2.83	3	3	3	3	3	3	3	3	3	3	2	3	3	3	3	3	3	2.67	3	2.93	1	21	2
4	4	4	3	4.25	4	4.25	3.75	3.25	3.82	4	4	4	4	4	3	4	4	4	4	5	4	3	3	4	3.75	4	4.33	3	3.86	2	37	2
5	5	5	5	5	5	5	4.75	5	4.97	5	5	5	5	5	5	5	5	5	5	5	5	5	5	5	5	5	5	5	5	2	45	3
4	3.5	4	4	4	3.75	4	4	3.75	3.89	4	4	4	4	4	3	4	4	3	3	4	4	3	3	4	3.75	3.5	3.67	3	3.64	2	37	1
4	4.5	2.75	2.25	2.25	2.5	2.75	2.25	1.75	2.75	4	4	4	4	4	4	4	4	4	4	4	4	4	4	4	4	4	4	4	4	1	25	1
2.75	3	3	3	3	3	3	2.75	2.75	2.91	3	3	3	3	3	3	3	3	3	3	3	3	3	3	3	3	3	3	3	3	1	56	3
2.5	2.75	3	2.75	2.75	2.75	3	2	2.5	2.66	2	2	3	3	3	3	3	3	3	3	3	3	3	3	2.33	3	3	3	3	2.86	1	23	1
3.75	3.75	3	3.5	3.25	3.5	3	3.75	3.75	3.48	4	4	4	4	4	4	4	4	4	4	3	4	3	3	4	4	4	3.67	3	3.79	2	22	1
1.75	3.5	2.75	2	2.75	2.5	2.75	2.5	2.5	2.55	3	3	2	1	1	2	2	2	2	2	2	3	2	2	2.67	1.5	2	2.33	2	2.07	1	22	1
3.25	3.25	3	3.25	3.5	3	3	3	3	3.14	3	3	3	4	3	3	4	3	3	3	3	3	3	3	3	3.5	3	3	3	3.14	1	25	1
3.25	2.75	3.25	3.5	4	3.5	3.25	3.5	3.25	3.36	3	3	2	2	2	2	2	2	2	2	2	2	2	2	2.67	2	2	2	2	2.14	1	22	2
3	3.5	3.25	3.25	3.25	3	3	2	2	2.89	3	3	2	3	3	4	3	3	3	3	3	3	3	3	2.67	3.25	3	3	3	3	1	23	1
5	4.25	4.5	4.25	4.25	4.75	4.5	4	4.5	4.45	5	4	5	4	4	4	4	5	4	4	4	4	5	5	4.67	4	4.5	4	5	4.36	1	23	2
3.5	4	4	4	4	4	4	2.75	3.75	3.78	4	4	4	4	4	4	4	4	3	4	4	3	3	3	4	4	3.5	3.67	3	3.71	2	22	1
3.75	3.25	3.25	3.75	3.75	3	3	3.5	3.75	3.45	4	4	4	4	4	4	4	4	4	4	4	4	3	3	4	4	4	4	3	3.86	2	22	1
4	4	4.25	3.75	4.25	4	4.25	3.75	3.75	3.99	4	5	4	5	5	4	4	5	4	4	4	4	4	4	4.33	4.5	4.5	4	4	4.29	1	52	3
4	3	3	3.25	3	3	3	3	3.5	3.2	4	3	4	3	4	3	3	3	3	4	3	3	3	3	3.67	3.25	3	3.33	3	3.29	1	31	1
4.75	4.25	4	4	4	4	4	4	4.25	4.14	4	5	4	5	5	4	4	4	5	4	4	5	5	5	4.33	4.5	4.5	4.33	5	4.5	1	58	2
3.5	4	4	3.25	3.5	3.5	3.5	3	3.25	3.49	3	4	3	4	3	3	3	3	3	3	4	3	4	3	3.33	3.25	3	3.33	3.5	3.29	1	23	1
3.75	4	4	4	3.75	4	3.75	3.25	3.75	3.8	3	4	4	4	4	4	4	4	4	4	4	4	4	3	3.67	4	4	4	3.5	3.86	2	51	3
4	4	4	4	4	4	4	3.25	4	3.92	4	4	4	4	4	4	4	4	4	4	4	4	4	4	4	4	4	4	4	4	1	52	2
3	3	3	4	3	2.75	3	2	2.5	2.91	3	3	4	3	4	4	3	3	3	3	3	3	3	3	3.33	3.5	3	3	3	3.21	1	21	2
5	4.25	4.75	4.75	5	4.5	5	4.25	4.75	4.7	5	5	5	5	5	4	4	5	5	5	5	5	5	5	5	4.5	5	5	5	4.86	2	37	2
3	3.5	3	3.5	3.5	3	3.25	3	3.5	3.26	4	3	4	4	4	4	4	3	3	3	4	3	3	4	3.67	4	3	3.33	3.5	3.57	1	52	2
4	4	4	3.75	4	4	4	3.75	4	3.95	4	4	4	4	4	3	4	4	4	4	4	4	4	4	4	3.75	4	4	4	3.93	2	45	3
4.25	4.25	4	4	4	4	4	4	4.25	4.09	5	4	4	4	4	4	4	4	4	4	4	5	5	5	4.33	4	4	4.33	5	4.29	1	57	2
5	4.75	4.5	3.75	4.25	4.25	5	4.5	5	4.57	5	5	4	5	5	4	5	5	5	5	5	5	5	5	4.67	4.75	5	5	5	4.86	1	21	1
4.5	4	4	3.75	4	4	4	4.5	4.25	4.11	5	4	4	4	4	4	5	4	4	4	4	5	4	4	4.33	4.25	4	4.33	4	4.21	1	26	1
3.25	3	2.5	2.75	3	2.5	3	3.25	3	2.92	3	2	3	3	2	3	2	3	2	2	2	3	2	3	2.67	2.5	2.5	2.33	2.5	2.5	1	21	1
3.5	3.75	3	3.5	3.5	3.75	3.5	4	3.75	3.59	3	3	4	3	3	4	4	3	4	3	3	4	3	3	3.33	3.5	3.5	3.33	3	3.36	2	23	2
3.25	3.25	4	4.25	4	3.75	3.75	4	3.25	3.71	4	4	4	4	4	4	4	4	4	4	4	4	3	3	4	4	4	4	3	3.86	1	22	2
2	3	2.5	2.25	3	3	2.75	2.25	1.75	2.48	2	3	2	2	2	2	3	2	2	2	2	2	2	2	2.33	2.25	2	2	2	2.14	1	23	2
4	4	4	4	4	4	4	4	4	4	4	4	4	4	4	4	4	4	4	4	4	4	4	4	4	4	4	4	4	4	1	63	2
3	3.25	2.75	1.75	2.75	2.75	3	2.25	3	2.73	3	3	3	3	3	3	2	2	3	2	3	3	2	3	3	2.75	2.5	2.67	2.5	2.71	2	22	1
3	4	3.5	3.5	4	3.5	3.25	3	3.5	3.47	3	4	3	4	3	3	3	3	3	3	3	4	3	3	3.33	3.25	3	3.33	3	3.21	2	22	1
4.5	4.5	4	4	4	4	4	3.25	3.5	3.96	4	5	5	4	4	4	4	4	4	4	3	4	4	4	4.67	4	4	3.67	4	4.07	1	52	3
3	3	3	3	3	2.75	3	2.5	2.75	2.89	3	3	3	3	3	3	3	3	3	3	3	3	3	3	3	3	3	3	3	3	1	31	1
4.25	4	4	4.25	3.5	4	3.75	2.5	3.25	3.71	4	4	4	4	4	4	4	4	4	4	4	4	4	4	4	4	4	4	4	4	1	23	1
3.5	3.25	3	3.5	3.75	3.25	4	3	3.25	3.39	4	4	4	3	4	3	3	4	4	4	4	4	3	3	4	3.25	4	4	3	3.64	1	25	2
5	5	5	5	5	5	5	5	5	5	5	5	5	5	5	5	5	5	5	5	5	5	5	5	5	5	5	5	5	5	2	55	2
4	3.75	4	4	4	3.75	4	4	4	3.95	4	4	4	4	4	4	4	4	4	4	4	4	4	4	4	4	4	4	4	4	1	58	2
3	3.5	3.5	3.25	3	3	3.5	2.25	2.75	3.07	2	2	2	3	3	3	3	3	3	3	2	3	3	2	2	3	3	2.67	2.5	2.64	1	23	1
3.5	3.25	3	4	3.75	3	3	4	3.75	3.48	3	3	3	4	4	4	4	3	4	3	4	3	3	3	3	4	3.5	3.33	3	3.43	2	37	1
4	4	4.25	4	4.25	4	4	4	4	4.05	4	4	4	4	4	4	4	4	4	4	5	4	3	4	4	4	4	4.33	3.5	4	2	37	2
3.75	3.5	3.25	3.75	3.25	3.5	3.25	3	3.5	3.42	4	4	4	4	4	4	4	4	4	3	3	3	3	3	4	4	4	3	3	3.64	1	52	2
3.5	3.5	3.5	3.25	3.25	3.25	3.25	3.25	3.5	3.36	4	4	3	3	3	3	4	3	3	3	3	3	4	4	3.67	3.25	3	3	4	3.36	2	45	3
4.5	4.25	4.5	4.5	4.25	4.5	4.5	4.25	4.5	4.42	4	4	4	4	4	4	5	5	4	5	4	4	4	5	4	4.25	4.5	4.33	4.5	4.29	1	57	2
4	4.25	3	3.25	3.75	3.5	3	3	3.75	3.51	3	3	3	4	4	4	4	4	4	4	4	4	4	4	3	4	4	4	4	3.79	1	25	1
3.25	3	3	2.75	3	3	3	2.25	3	2.92	3	3	3	3	4	3	3	3	3	3	3	4	3	3	3	3.25	3	3.33	3	3.14	1	56	3
4	5	5	4.5	5	5	4.75	3	3.5	4.39	4	5	3	3	5	5	5	5	5	5	5	5	5	5	4	4.5	5	5	5	4.64	1	60	3
2.25	3.25	3.25	2.75	2.25	2.75	2.5	2.25	2.5	2.64	3	3	2	3	3	2	2	2	3	3	3	2	3	2	2.67	2.5	2.5	2.67	2.5	2.57	2	29	2
3.5	4.5	4	3.5	4.75	4.5	5	3.75	4.25	4.2	4	4	3	4	3	4	4	5	4	4	5	5	5	5	3.67	3.75	4.5	4.67	5	4.21	1	21	2
2.75	3	3	3.25	3	2.75	3.25	3.75	2.75	3.05	3	3	3	4	3	3	2	3	3	3	2	3	3	3	3	3	3	2.67	3	2.93	2	22	1
3.5	3.75	3.75	2.75	3.5	2.75	3.25	3.5	3.5	3.36	3	4	4	4	4	4	4	3	3	4	3	4	3	3	3.67	4	3	3.67	3	3.57	1	22	1
3.75	3.5	3.25	3.5	3.5	3.5	3.25	3	3.25	3.39	4	3	4	3	3	4	4	3	3	3	4	3	3	3	3.67	3.5	3	3.33	3	3.36	1	25	1
4	3	3.25	3.5	3	2.5	2.5	3.25	4	3.24	4	3	4	4	4	4	4	3	4	4	3	4	3	3	3.67	4	3.5	3.67	3	3.64	1	22	1
3.25	3	3.5	4	4	3.5	3.5	3.5	3.25	3.49	4	4	4	4	4	4	4	4	4	4	4	4	3	3	4	4	4	4	3	3.86	1	22	2
3	3.75	2.75	3.25	2.75	3	3	2.25	2.75	2.94	2	3	3	4	2	3	2	2	3	3	2	3	3	3	2.67	2.75	2.5	2.67	3	2.71	1	23	2
3.25	3.25	3.25	3.5	3.75	3	3.5	3	3.25	3.3	3	3	3	3	3	4	3	3	3	3	3	3	3	3	3	3.25	3	3	3	3.07	1	23	2
3	3.5	3.75	3	3	3.25	3.5	3	3	3.22	3	3	2	3	3	2	2	3	3	3	2	3	2	2	2.67	2.5	3	2.67	2	2.57	1	23	1
2.75	3	3	3.5	3	2.75	3	2.5	3	2.95	3	3	3	3	3	3	3	3	3	3	3	3	3	3	3	3	3	3	3	3	1	31	1
5	4	4	4.5	4	4	4	4	4.25	4.2	4	4	5	5	5	4	5	4	5	5	4	5	4	4	4.33	4.75	4.5	4.67	4	4.5	1	25	2
1.5	2.75	2.25	2.25	2.25	2	2	1.5	1.5	1.99	1	1	1	1	2	2	1	1	1	1	1	1	1	2	1	1.5	1	1	1.5	1.21	2	58	3
2	2	2	2	2	2	2	2	2	2	2	2	2	2	2	2	2	2	2	2	2	2	2	2	2	2	2	2	2	2	1	58	2
3.5	4	4.25	4.5	4	3.75	4	3.75	4.25	4.01	3	4	5	4	3	4	5	4	4	3	4	5	4	5	4	4	4	4	4.5	4.07	1	22	2
3	3	3	3	3	3	3	3	3	3	2	2	2	3	3	4	3	2	4	3	2	3	4	4	2	3.25	3	2.67	4	2.93	2	21	2
4	3.75	3.75	4.5	4.5	4	4	2.75	3.5	3.85	4	5	4	4	4	4	4	5	5	4	5	4	4	3	4.33	4	5	4.33	3.5	4.21	1	22	1
4	4	4	4	4	4	4	4	4	4	5	5	4	4	4	4	4	4	4	4	4	4	4	4	4.67	4	4	4	4	4.14	1	52	2
4	3.5	3.5	3.75	4	3.75	4	3.75	4.25	3.84	4	4	4	4	4	4	4	4	3	4	4	3	4	4	4	4	3.5	3.67	4	3.86	2	37	2
3.5	3.25	3	3.25	3.5	3.25	3.25	3.25	3	3.24	3	3	3	3	3	3	3	4	4	3	3	3	3	3	3	3	4	3	3	3.14	1	52	2

## Sheet: notes
variables	notes
AE_avg	item1-4, Table4
CG_avg	item5-8, Table4
CSB_avg	item9-12, Table4
CT_avg	item13-16, Table4
PC_avg	item17-20, Table4
UF_avg	item21-24, Table4
AAM_avg	item25-28, Table4
TT_avg	item29-32, Table4
LSC_avg	item33-36, Table4
Flow_avg	avg of item1-36
QEQ1	Table2
QEQ2	Table2
QEQ3	Table2
QEQ4	Table2
QEQ5	Table2
QEQ6	Table2
QEQ7	Table2
QEQ8	Table2
QEQ9	Table2
QEQ10	Table2
QEQ11	Table2
QEQ12	Table2
QEQ13	Table2
QEQ14	Table2
FQ_avg	item1-3, Table2
M_avg	item4-7, Table2
QC_avg	item8-9, Table2
PMBS_avg	item10-12, Table2
FT_avg	item13-14, Table2
QEQ_avg	avg of item1-14
gender	1=M 2=F
years of born
years of practicing Qigong_3 groups	1=under half a year; 2=half a year to under five years; 3= six years to over 15 years
If needed futher information, please contact authors, thank you.
AE_avg
CG_avg
CSB_avg
CT_avg
PC_avg
UF_avg
AAM_avg
TT_avg
LSC_avg
Flow_avg
QEQ1
QEQ2
QEQ3
QEQ4
QEQ5
QEQ6
QEQ7
QEQ8
QEQ9
QEQ10
QEQ11
QEQ12
QEQ13
QEQ14
FQ_avg
M_avg
QC_avg
PMBS_avg
FT_avg
QEQ_avg
gender
years of born
years of practicing Qigong_3 groups
AE_avg
CG_avg
CSB_avg
CT_avg
PC_avg
UF_avg
AAM_avg
TT_avg
LSC_avg
Flow_avg
QEQ1
QEQ2
QEQ3
QEQ4
QEQ5
QEQ6
QEQ7
QEQ8
QEQ9
QEQ10
QEQ11
QEQ12
QEQ13
QEQ14
FQ_avg
M_avg
QC_avg
PMBS_avg
FT_avg
QEQ_avg
gender
years of born
years of practicing Qigong_3 groups
AE_avg
CG_avg
CSB_avg
CT_avg
PC_avg
UF_avg
AAM_avg
TT_avg
LSC_avg
Flow_avg
QEQ1
QEQ2
QEQ3
QEQ4
QEQ5
QEQ6
QEQ7
QEQ8
QEQ9
QEQ10
QEQ11
QEQ12
QEQ13
QEQ14
FQ_avg
M_avg
QC_avg
PMBS_avg
FT_avg
QEQ_avg
gender
years of born
years of practicing Qigong_3 groups
AE_avg
CG_avg
CSB_avg
CT_avg
PC_avg
UF_avg
AAM_avg
TT_avg
LSC_avg
Flow_avg
QEQ1
QEQ2
QEQ3
QEQ4
QEQ5
QEQ6
QEQ7
QEQ8
QEQ9
QEQ10
QEQ11
QEQ12
QEQ13
QEQ14
FQ_avg
M_avg
QC_avg
PMBS_avg
FT_avg
QEQ_avg
gender
years of born
years of practicing Qigong_3 groups
AE_avg
CG_avg
CSB_avg
CT_avg
PC_avg
UF_avg
AAM_avg
TT_avg
LSC_avg
Flow_avg
QEQ1
QEQ2
QEQ3
QEQ4
QEQ5
QEQ6
QEQ7
QEQ8
QEQ9
QEQ10
QEQ11
QEQ12
QEQ13
QEQ14
FQ_avg
M_avg
QC_avg
PMBS_avg
FT_avg
QEQ_avg
gender
years of born
years of practicing Qigong_3 groups
AE_avg
CG_avg
CSB_avg
CT_avg
PC_avg
UF_avg
AAM_avg
TT_avg
LSC_avg
Flow_avg
QEQ1
QEQ2
QEQ3
QEQ4
QEQ5
QEQ6
QEQ7
QEQ8
QEQ9
QEQ10
QEQ11
QEQ12
QEQ13
QEQ14
FQ_avg
M_avg
QC_avg
PMBS_avg
FT_avg
QEQ_avg
gender
years of born
years of practicing Qigong_3 groups
AE_avg
CG_avg
CSB_avg
CT_avg
PC_avg
UF_avg
AAM_avg
TT_avg
LSC_avg
Flow_avg
QEQ1
QEQ2
QEQ3
QEQ4
QEQ5
QEQ6
QEQ7
QEQ8
QEQ9
QEQ10
QEQ11
QEQ12
QEQ13
QEQ14
FQ_avg
M_avg
QC_avg
PMBS_avg
FT_avg
QEQ_avg
gender
years of born
years of practicing Qigong_3 groups
AE_avg
CG_avg
CSB_avg
CT_avg
PC_avg
UF_avg
AAM_avg
TT_avg
LSC_avg
Flow_avg
QEQ1
QEQ2
QEQ3
QEQ4
QEQ5
QEQ6
QEQ7
QEQ8
QEQ9
QEQ10
QEQ11
QEQ12
QEQ13
QEQ14
FQ_avg
M_avg
QC_avg
PMBS_avg
FT_avg
QEQ_avg
gender
years of born
years of practicing Qigong_3 groups
AE_avg
CG_avg
CSB_avg
CT_avg
PC_avg
UF_avg
AAM_avg
TT_avg
LSC_avg
Flow_avg
QEQ1
QEQ2
QEQ3
QEQ4
QEQ5
QEQ6
QEQ7
QEQ8
QEQ9
QEQ10
QEQ11
QEQ12
QEQ13
QEQ14
FQ_avg
M_avg
QC_avg
PMBS_avg
FT_avg
QEQ_avg
gender
years of born
years of practicing Qigong_3 groups
AE_avg
CG_avg
CSB_avg
CT_avg
PC_avg
UF_avg
AAM_avg
TT_avg
LSC_avg
Flow_avg
QEQ1
QEQ2
QEQ3
QEQ4
QEQ5
QEQ6
QEQ7
QEQ8
QEQ9
QEQ10
QEQ11
QEQ12
QEQ13
QEQ14
FQ_avg
M_avg
QC_avg
PMBS_avg
FT_avg
QEQ_avg
gender
years of born
years of practicing Qigong_3 groups
AE_avg
CG_avg
CSB_avg
CT_avg
PC_avg
UF_avg
AAM_avg
TT_avg
LSC_avg
Flow_avg
QEQ1
QEQ2
QEQ3
QEQ4
QEQ5
QEQ6
QEQ7
QEQ8
QEQ9
QEQ10
QEQ11
QEQ12
QEQ13
QEQ14
FQ_avg
M_avg
QC_avg
PMBS_avg
FT_avg
QEQ_avg
gender
years of born
years of practicing Qigong_3 groups
AE_avg
CG_avg
CSB_avg
CT_avg
PC_avg
UF_avg
AAM_avg
TT_avg
LSC_avg
Flow_avg
QEQ1
QEQ2
QEQ3
QEQ4
QEQ5
QEQ6
QEQ7
QEQ8
QEQ9
QEQ10
QEQ11
QEQ12
QEQ13
QEQ14
FQ_avg
M_avg
QC_avg
PMBS_avg
FT_avg
QEQ_avg
gender
years of born
years of practicing Qigong_3 groups
AE_avg
CG_avg
CSB_avg
CT_avg
PC_avg
UF_avg
AAM_avg
TT_avg
LSC_avg
Flow_avg
QEQ1
QEQ2
QEQ3
QEQ4
QEQ5
QEQ6
QEQ7
QEQ8
QEQ9
QEQ10
QEQ11
QEQ12
QEQ13
QEQ14
FQ_avg
M_avg
QC_avg
PMBS_avg
FT_avg
QEQ_avg
gender
years of born
years of practicing Qigong_3 groups
AE_avg
CG_avg
CSB_avg
CT_avg
PC_avg
UF_avg
AAM_avg
TT_avg
LSC_avg
Flow_avg
QEQ1
QEQ2
QEQ3
QEQ4
QEQ5
QEQ6
QEQ7
QEQ8
QEQ9
QEQ10
QEQ11
QEQ12
QEQ13
QEQ14
FQ_avg
M_avg
QC_avg
PMBS_avg
FT_avg
QEQ_avg
gender
years of born
years of practicing Qigong_3 groups
AE_avg
CG_avg
CSB_avg
CT_avg
PC_avg
UF_avg
AAM_avg
TT_avg
LSC_avg
Flow_avg
QEQ1
QEQ2
QEQ3
QEQ4
QEQ5
QEQ6
QEQ7
QEQ8
QEQ9
QEQ10
QEQ11
QEQ12
QEQ13
QEQ14
FQ_avg
M_avg
QC_avg
PMBS_avg
FT_avg
QEQ_avg
gender
years of born
years of practicing Qigong_3 groups
AE_avg
CG_avg
CSB_avg
CT_avg
PC_avg
UF_avg
AAM_avg
TT_avg
LSC_avg
Flow_avg
QEQ1
QEQ2
QEQ3
QEQ4
QEQ5
QEQ6
QEQ7
QEQ8
QEQ9
QEQ10
QEQ11
QEQ12
QEQ13
QEQ14
FQ_avg
M_avg
QC_avg
PMBS_avg
FT_avg
QEQ_avg
gender
years of born
years of practicing Qigong_3 groups
AE_avg
CG_avg
CSB_avg
CT_avg
PC_avg
UF_avg
AAM_avg
TT_avg
LSC_avg
Flow_avg
QEQ1
QEQ2
QEQ3
QEQ4
QEQ5
QEQ6
QEQ7
QEQ8
QEQ9
QEQ10
QEQ11
QEQ12
QEQ13
QEQ14
FQ_avg
M_avg
QC_avg
PMBS_avg
FT_avg
QEQ_avg
gender
years of born
years of practicing Qigong_3 groups
AE_avg
CG_avg
CSB_avg
CT_avg
PC_avg
UF_avg
AAM_avg
TT_avg
LSC_avg
Flow_avg
QEQ1
QEQ2
QEQ3
QEQ4
QEQ5
QEQ6
QEQ7
QEQ8
QEQ9
QEQ10
QEQ11
QEQ12
QEQ13
QEQ14
FQ_avg
M_avg
QC_avg
PMBS_avg
FT_avg
QEQ_avg
gender
years of born
years of practicing Qigong_3 groups
AE_avg
CG_avg
CSB_avg
CT_avg
PC_avg
UF_avg
AAM_avg
TT_avg
LSC_avg
Flow_avg
QEQ1
QEQ2
QEQ3
QEQ4
QEQ5
QEQ6
QEQ7
QEQ8
QEQ9
QEQ10
QEQ11
QEQ12
QEQ13
QEQ14
FQ_avg
M_avg
QC_avg
PMBS_avg
FT_avg
QEQ_avg
gender
years of born
years of practicing Qigong_3 groups
AE_avg
CG_avg
CSB_avg
CT_avg
PC_avg
UF_avg
AAM_avg
TT_avg
LSC_avg
Flow_avg
QEQ1
QEQ2
QEQ3
QEQ4
QEQ5
QEQ6
QEQ7
QEQ8
QEQ9
QEQ10
QEQ11
QEQ12
QEQ13
QEQ14
FQ_avg
M_avg
QC_avg
PMBS_avg
FT_avg
QEQ_avg
gender
years of born
years of practicing Qigong_3 groups
AE_avg
CG_avg
CSB_avg
CT_avg
PC_avg
UF_avg
AAM_avg
TT_avg
LSC_avg
Flow_avg
QEQ1
QEQ2
QEQ3
QEQ4
QEQ5
QEQ6
QEQ7
QEQ8
QEQ9
QEQ10
QEQ11
QEQ12
QEQ13
QEQ14
FQ_avg
M_avg
QC_avg
PMBS_avg
FT_avg
QEQ_avg
gender
years of born
years of practicing Qigong_3 groups
AE_avg
CG_avg
CSB_avg
CT_avg
PC_avg
UF_avg
AAM_avg
TT_avg
LSC_avg
Flow_avg
QEQ1
QEQ2
QEQ3
QEQ4
QEQ5
QEQ6
QEQ7
QEQ8
QEQ9
QEQ10
QEQ11
QEQ12
QEQ13
QEQ14
FQ_avg
M_avg
QC_avg
PMBS_avg
FT_avg
QEQ_avg
gender
years of born
years of practicing Qigong_3 groups
AE_avg
CG_avg
CSB_avg
CT_avg
PC_avg
UF_avg
AAM_avg
TT_avg
LSC_avg
Flow_avg
QEQ1
QEQ2
QEQ3
QEQ4
QEQ5
QEQ6
QEQ7
QEQ8
QEQ9
QEQ10
QEQ11
QEQ12
QEQ13
QEQ14
FQ_avg
M_avg
QC_avg
PMBS_avg
FT_avg
QEQ_avg
gender
years of born
years of practicing Qigong_3 groups
AE_avg
CG_avg
CSB_avg
CT_avg
PC_avg
UF_avg
AAM_avg
TT_avg
LSC_avg
Flow_avg
QEQ1
QEQ2
QEQ3
QEQ4
QEQ5
QEQ6
QEQ7
QEQ8
QEQ9
QEQ10
QEQ11
QEQ12
QEQ13
QEQ14
FQ_avg
M_avg
QC_avg
PMBS_avg
FT_avg
QEQ_avg
gender
years of born
years of practicing Qigong_3 groups
AE_avg
CG_avg
CSB_avg
CT_avg
PC_avg
UF_avg
AAM_avg
TT_avg
LSC_avg
Flow_avg
QEQ1
QEQ2
QEQ3
QEQ4
QEQ5
QEQ6
QEQ7
QEQ8
QEQ9
QEQ10
QEQ11
QEQ12
QEQ13
QEQ14
FQ_avg
M_avg
QC_avg
PMBS_avg
FT_avg
QEQ_avg
gender
years of born
years of practicing Qigong_3 groups
AE_avg
CG_avg
CSB_avg
CT_avg
PC_avg
UF_avg
AAM_avg
TT_avg
LSC_avg
Flow_avg
QEQ1
QEQ2
QEQ3
QEQ4
QEQ5
QEQ6
QEQ7
QEQ8
QEQ9
QEQ10
QEQ11
QEQ12
QEQ13
QEQ14
FQ_avg
M_avg
QC_avg
PMBS_avg
FT_avg
QEQ_avg
gender
years of born
years of practicing Qigong_3 groups
AE_avg
CG_avg
CSB_avg
CT_avg
PC_avg
UF_avg
AAM_avg
TT_avg
LSC_avg
Flow_avg
QEQ1
QEQ2
QEQ3
QEQ4
QEQ5
QEQ6
QEQ7
QEQ8
QEQ9
QEQ10
QEQ11
QEQ12
QEQ13
QEQ14
FQ_avg
M_avg
QC_avg
PMBS_avg
FT_avg
QEQ_avg
gender
years of born
years of practicing Qigong_3 groups
AE_avg
CG_avg
CSB_avg
CT_avg
PC_avg
UF_avg
AAM_avg
TT_avg
LSC_avg
Flow_avg
QEQ1
QEQ2
QEQ3
QEQ4
QEQ5
QEQ6
QEQ7
QEQ8
QEQ9
QEQ10
QEQ11
QEQ12
QEQ13
QEQ14
FQ_avg
M_avg
QC_avg
PMBS_avg
FT_avg
QEQ_avg
gender
years of born
years of practicing Qigong_3 groups
AE_avg
CG_avg
CSB_avg
CT_avg
PC_avg
UF_avg
AAM_avg
TT_avg
LSC_avg
Flow_avg
QEQ1
QEQ2
QEQ3
QEQ4
QEQ5
QEQ6
QEQ7
QEQ8
QEQ9
QEQ10
QEQ11
QEQ12
QEQ13
QEQ14
FQ_avg
M_avg
QC_avg
PMBS_avg
FT_avg
QEQ_avg
gender
years of born
years of practicing Qigong_3 groups
AE_avg
CG_avg
CSB_avg
CT_avg
PC_avg
UF_avg
AAM_avg
TT_avg
LSC_avg
Flow_avg
QEQ1
QEQ2
QEQ3
QEQ4
QEQ5
QEQ6
QEQ7
QEQ8
QEQ9
QEQ10
QEQ11
QEQ12
QEQ13
QEQ14
FQ_avg
M_avg
QC_avg
PMBS_avg
FT_avg
QEQ_avg
gender
years of born
years of practicing Qigong_3 groups
AE_avg
CG_avg
CSB_avg
CT_avg
PC_avg
UF_avg
AAM_avg
TT_avg
LSC_avg
Flow_avg
QEQ1
QEQ2
QEQ3
QEQ4
QEQ5
QEQ6
QEQ7
QEQ8
QEQ9
QEQ10
QEQ11
QEQ12
QEQ13
QEQ14
FQ_avg
M_avg
QC_avg
PMBS_avg
FT_avg
QEQ_avg
gender
years of born
years of practicing Qigong_3 groups
AE_avg
CG_avg
CSB_avg
CT_avg
PC_avg
UF_avg
AAM_avg
TT_avg
LSC_avg
Flow_avg
QEQ1
QEQ2
QEQ3
QEQ4
QEQ5
QEQ6
QEQ7
QEQ8
QEQ9
QEQ10
QEQ11
QEQ12
QEQ13
QEQ14
FQ_avg
M_avg
QC_avg
PMBS_avg
FT_avg
QEQ_avg
gender
years of born
years of practicing Qigong_3 groups
AE_avg
CG_avg
CSB_avg
CT_avg
PC_avg
UF_avg
AAM_avg
TT_avg
LSC_avg
Flow_avg
QEQ1
QEQ2
QEQ3
QEQ4
QEQ5
QEQ6
QEQ7
QEQ8
QEQ9
QEQ10
QEQ11
QEQ12
QEQ13
QEQ14
FQ_avg
M_avg
QC_avg
PMBS_avg
FT_avg
QEQ_avg
gender
years of born
years of practicing Qigong_3 groups
AE_avg
CG_avg
CSB_avg
CT_avg
PC_avg
UF_avg
AAM_avg
TT_avg
LSC_avg
Flow_avg
QEQ1
QEQ2
QEQ3
QEQ4
QEQ5
QEQ6
QEQ7
QEQ8
QEQ9
QEQ10
QEQ11
QEQ12
QEQ13
QEQ14
FQ_avg
M_avg
QC_avg
PMBS_avg
FT_avg
QEQ_avg
gender
years of born
years of practicing Qigong_3 groups
AE_avg
CG_avg
CSB_avg
CT_avg
PC_avg
UF_avg
AAM_avg
TT_avg
LSC_avg
Flow_avg
QEQ1
QEQ2
QEQ3
QEQ4
QEQ5
QEQ6
QEQ7
QEQ8
QEQ9
QEQ10
QEQ11
QEQ12
QEQ13
QEQ14
FQ_avg
M_avg
QC_avg
PMBS_avg
FT_avg
QEQ_avg
gender
years of born
years of practicing Qigong_3 groups
AE_avg
CG_avg
CSB_avg
CT_avg
PC_avg
UF_avg
AAM_avg
TT_avg
LSC_avg
Flow_avg
QEQ1
QEQ2
QEQ3
QEQ4
QEQ5
QEQ6
QEQ7
QEQ8
QEQ9
QEQ10
QEQ11
QEQ12
QEQ13
QEQ14
FQ_avg
M_avg
QC_avg
PMBS_avg
FT_avg
QEQ_avg
gender
years of born
years of practicing Qigong_3 groups
AE_avg
CG_avg
CSB_avg
CT_avg
PC_avg
UF_avg
AAM_avg
TT_avg
LSC_avg
Flow_avg
QEQ1
QEQ2
QEQ3
QEQ4
QEQ5
QEQ6
QEQ7
QEQ8
QEQ9
QEQ10
QEQ11
QEQ12
QEQ13
QEQ14
FQ_avg
M_avg
QC_avg
PMBS_avg
FT_avg
QEQ_avg
gender
years of born
years of practicing Qigong_3 groups
AE_avg
CG_avg
CSB_avg
CT_avg
PC_avg
UF_avg
AAM_avg
TT_avg
LSC_avg
Flow_avg
QEQ1
QEQ2
QEQ3
QEQ4
QEQ5
QEQ6
QEQ7
QEQ8
QEQ9
QEQ10
QEQ11
QEQ12
QEQ13
QEQ14
FQ_avg
M_avg
QC_avg
PMBS_avg
FT_avg
QEQ_avg
gender
years of born
years of practicing Qigong_3 groups
AE_avg
CG_avg
CSB_avg
CT_avg
PC_avg
UF_avg
AAM_avg
TT_avg
LSC_avg
Flow_avg
QEQ1
QEQ2
QEQ3
QEQ4
QEQ5
QEQ6
QEQ7
QEQ8
QEQ9
QEQ10
QEQ11
QEQ12
QEQ13
QEQ14
FQ_avg
M_avg
QC_avg
PMBS_avg
FT_avg
QEQ_avg
gender
years of born
years of practicing Qigong_3 groups
AE_avg
CG_avg
CSB_avg
CT_avg
PC_avg
UF_avg
AAM_avg
TT_avg
LSC_avg
Flow_avg
QEQ1
QEQ2
QEQ3
QEQ4
QEQ5
QEQ6
QEQ7
QEQ8
QEQ9
QEQ10
QEQ11
QEQ12
QEQ13
QEQ14
FQ_avg
M_avg
QC_avg
PMBS_avg
FT_avg
QEQ_avg
gender
years of born
years of practicing Qigong_3 groups
AE_avg
CG_avg
CSB_avg
CT_avg
PC_avg
UF_avg
AAM_avg
TT_avg
LSC_avg
Flow_avg
QEQ1
QEQ2
QEQ3
QEQ4
QEQ5
QEQ6
QEQ7
QEQ8
QEQ9
QEQ10
QEQ11
QEQ12
QEQ13
QEQ14
FQ_avg
M_avg
QC_avg
PMBS_avg
FT_avg
QEQ_avg
gender
years of born
years of practicing Qigong_3 groups
AE_avg
CG_avg
CSB_avg
CT_avg
PC_avg
UF_avg
AAM_avg
TT_avg
LSC_avg
Flow_avg
QEQ1
QEQ2
QEQ3
QEQ4
QEQ5
QEQ6
QEQ7
QEQ8
QEQ9
QEQ10
QEQ11
QEQ12
QEQ13
QEQ14
FQ_avg
M_avg
QC_avg
PMBS_avg
FT_avg
QEQ_avg
gender
years of born
years of practicing Qigong_3 groups
AE_avg
CG_avg
CSB_avg
CT_avg
PC_avg
UF_avg
AAM_avg
TT_avg
LSC_avg
Flow_avg
QEQ1
QEQ2
QEQ3
QEQ4
QEQ5
QEQ6
QEQ7
QEQ8
QEQ9
QEQ10
QEQ11
QEQ12
QEQ13
QEQ14
FQ_avg
M_avg
QC_avg
PMBS_avg
FT_avg
QEQ_avg
gender
years of born
years of practicing Qigong_3 groups
AE_avg
CG_avg
CSB_avg
CT_avg
PC_avg
UF_avg
AAM_avg
TT_avg
LSC_avg
Flow_avg
QEQ1
QEQ2
QEQ3
QEQ4
QEQ5
QEQ6
QEQ7
QEQ8
QEQ9
QEQ10
QEQ11
QEQ12
QEQ13
QEQ14
FQ_avg
M_avg
QC_avg
PMBS_avg
FT_avg
QEQ_avg
gender
years of born
years of practicing Qigong_3 groups
AE_avg
CG_avg
CSB_avg
CT_avg
PC_avg
UF_avg
AAM_avg
TT_avg
LSC_avg
Flow_avg
QEQ1
QEQ2
QEQ3
QEQ4
QEQ5
QEQ6
QEQ7
QEQ8
QEQ9
QEQ10
QEQ11
QEQ12
QEQ13
QEQ14
FQ_avg
M_avg
QC_avg
PMBS_avg
FT_avg
QEQ_avg
gender
years of born
years of practicing Qigong_3 groups
AE_avg
CG_avg
CSB_avg
CT_avg
PC_avg
UF_avg
AAM_avg
TT_avg
LSC_avg
Flow_avg
QEQ1
QEQ2
QEQ3
QEQ4
QEQ5
QEQ6
QEQ7
QEQ8
QEQ9
QEQ10
QEQ11
QEQ12
QEQ13
QEQ14
FQ_avg
M_avg
QC_avg
PMBS_avg
FT_avg
QEQ_avg
gender
years of born
years of practicing Qigong_3 groups
AE_avg
CG_avg
CSB_avg
CT_avg
PC_avg
UF_avg
AAM_avg
TT_avg
LSC_avg
Flow_avg
QEQ1
QEQ2
QEQ3
QEQ4
QEQ5
QEQ6
QEQ7
QEQ8
QEQ9
QEQ10
QEQ11
QEQ12
QEQ13
QEQ14
FQ_avg
M_avg
QC_avg
PMBS_avg
FT_avg
QEQ_avg
gender
years of born
years of practicing Qigong_3 groups
AE_avg
CG_avg
CSB_avg
CT_avg
PC_avg
UF_avg
AAM_avg
TT_avg
LSC_avg
Flow_avg
QEQ1
QEQ2
QEQ3
QEQ4
QEQ5
QEQ6
QEQ7
QEQ8
QEQ9
QEQ10
QEQ11
QEQ12
QEQ13
QEQ14
FQ_avg
M_avg
QC_avg
PMBS_avg
FT_avg
QEQ_avg
gender
years of born
years of practicing Qigong_3 groups
AE_avg
CG_avg
CSB_avg
CT_avg
PC_avg
UF_avg
AAM_avg
TT_avg
LSC_avg
Flow_avg
QEQ1
QEQ2
QEQ3
QEQ4
QEQ5
QEQ6
QEQ7
QEQ8
QEQ9
QEQ10
QEQ11
QEQ12
QEQ13
QEQ14
FQ_avg
M_avg
QC_avg
PMBS_avg
FT_avg
QEQ_avg
gender
years of born
years of practicing Qigong_3 groups
AE_avg
CG_avg
CSB_avg
CT_avg
PC_avg
UF_avg
AAM_avg
TT_avg
LSC_avg
Flow_avg
QEQ1
QEQ2
QEQ3
QEQ4
QEQ5
QEQ6
QEQ7
QEQ8
QEQ9
QEQ10
QEQ11
QEQ12
QEQ13
QEQ14
FQ_avg
M_avg
QC_avg
PMBS_avg
FT_avg
QEQ_avg
gender
years of born
years of practicing Qigong_3 groups
AE_avg
CG_avg
CSB_avg
CT_avg
PC_avg
UF_avg
AAM_avg
TT_avg
LSC_avg
Flow_avg
QEQ1
QEQ2
QEQ3
QEQ4
QEQ5
QEQ6
QEQ7
QEQ8
QEQ9
QEQ10
QEQ11
QEQ12
QEQ13
QEQ14
FQ_avg
M_avg
QC_avg
PMBS_avg
FT_avg
QEQ_avg
gender
years of born
years of practicing Qigong_3 groups
AE_avg
CG_avg
CSB_avg
CT_avg
PC_avg
UF_avg
AAM_avg
TT_avg
LSC_avg
Flow_avg
QEQ1
QEQ2
QEQ3
QEQ4
QEQ5
QEQ6
QEQ7
QEQ8
QEQ9
QEQ10
QEQ11
QEQ12
QEQ13
QEQ14
FQ_avg
M_avg
QC_avg
PMBS_avg
FT_avg
QEQ_avg
gender
years of born
years of practicing Qigong_3 groups
AE_avg
CG_avg
CSB_avg
CT_avg
PC_avg
UF_avg
AAM_avg
TT_avg
LSC_avg
Flow_avg
QEQ1
QEQ2
QEQ3
QEQ4
QEQ5
QEQ6
QEQ7
QEQ8
QEQ9
QEQ10
QEQ11
QEQ12
QEQ13
QEQ14
FQ_avg
M_avg
QC_avg
PMBS_avg
FT_avg
QEQ_avg
gender
years of born
years of practicing Qigong_3 groups
AE_avg
CG_avg
CSB_avg
CT_avg
PC_avg
UF_avg
AAM_avg
TT_avg
LSC_avg
Flow_avg
QEQ1
QEQ2
QEQ3
QEQ4
QEQ5
QEQ6
QEQ7
QEQ8
QEQ9
QEQ10
QEQ11
QEQ12
QEQ13
QEQ14
FQ_avg
M_avg
QC_avg
PMBS_avg
FT_avg
QEQ_avg
gender
years of born
years of practicing Qigong_3 groups
AE_avg
CG_avg
CSB_avg
CT_avg
PC_avg
UF_avg
AAM_avg
TT_avg
LSC_avg
Flow_avg
QEQ1
QEQ2
QEQ3
QEQ4
QEQ5
QEQ6
QEQ7
QEQ8
QEQ9
QEQ10
QEQ11
QEQ12
QEQ13
QEQ14
FQ_avg
M_avg
QC_avg
PMBS_avg
FT_avg
QEQ_avg
gender
years of born
years of practicing Qigong_3 groups
AE_avg
CG_avg
CSB_avg
CT_avg
PC_avg
UF_avg
AAM_avg
TT_avg
LSC_avg
Flow_avg
QEQ1
QEQ2
QEQ3
QEQ4
QEQ5
QEQ6
QEQ7
QEQ8
QEQ9
QEQ10
QEQ11
QEQ12
QEQ13
QEQ14
FQ_avg
M_avg
QC_avg
PMBS_avg
FT_avg
QEQ_avg
gender
years of born
years of practicing Qigong_3 groups
AE_avg
CG_avg
CSB_avg
CT_avg
PC_avg
UF_avg
AAM_avg
TT_avg
LSC_avg
Flow_avg
QEQ1
QEQ2
QEQ3
QEQ4
QEQ5
QEQ6
QEQ7
QEQ8
QEQ9
QEQ10
QEQ11
QEQ12
QEQ13
QEQ14
FQ_avg
M_avg
QC_avg
PMBS_avg
FT_avg
QEQ_avg
gender
years of born
years of practicing Qigong_3 groups
AE_avg
CG_avg
CSB_avg
CT_avg
PC_avg
UF_avg
AAM_avg
TT_avg
LSC_avg
Flow_avg
QEQ1
QEQ2
QEQ3
QEQ4
QEQ5
QEQ6
QEQ7
QEQ8
QEQ9
QEQ10
QEQ11
QEQ12
QEQ13
QEQ14
FQ_avg
M_avg
QC_avg
PMBS_avg
FT_avg
QEQ_avg
gender
years of born
years of practicing Qigong_3 groups
AE_avg
CG_avg
CSB_avg
CT_avg
PC_avg
UF_avg
AAM_avg
TT_avg
LSC_avg
Flow_avg
QEQ1
QEQ2
QEQ3
QEQ4
QEQ5
QEQ6
QEQ7
QEQ8
QEQ9
QEQ10
QEQ11
QEQ12
QEQ13
QEQ14
FQ_avg
M_avg
QC_avg
PMBS_avg
FT_avg
QEQ_avg
gender
years of born
years of practicing Qigong_3 groups
AE_avg
CG_avg
CSB_avg
CT_avg
PC_avg
UF_avg
AAM_avg
TT_avg
LSC_avg
Flow_avg
QEQ1
QEQ2
QEQ3
QEQ4
QEQ5
QEQ6
QEQ7
QEQ8
[truncated: 114 more rows]
